# Supplementary material for: Quantitative Trait Loci Mapping of Adult Plant and Seedling Resistance to Stripe Rust (Puccinia striiformis Westend.) in a Multiparent Advanced Generation Intercross Wheat Population
Source: Front Plant Sci. 2021 Dec 23;12:684671. doi: 10.3389/fpls.2021.684671 (PMC8733622; doi:10.3389/fpls.2021.684671)
Supplement: Supplementary Table 2 — Complete information of the quantitative trait loci (QTL) for stripe rust resistance in BMW population, evaluated in field trials (AO) and seedling test (IT and Pi). [file Table_2.xlsx]

## Sheet: Table2
Supplementary Table 2 Complete information of the QTL for stripe rust resistance in BMW population, evaluated in field trials (AO) and seedling test (IT and Pi).
Peak marker		Chr.	Position [cM]	P value	-log10(P)	SI lower	SI upper	Marker interval		R²	Eff.(A)	Eff.(B)	Eff.(C)	Eff.(D)	Eff.(E)	Eff.(F)	Eff.(G)	Eff.(H)
log10(AO)
across 6 env.	RAC875_c38756_141	1A	16.37	2.47e-09	8.6073	0	34.32	IAAV3919	Tdurum_contig42479_3800	0.23	NA	0.72	-0.47	NA	0.02	-0.28	-0.01	NA
	AX-94614313	1D	62.37	1.18e-05	4.92812	50.7	75.6	IACX11290	AX-94893744	0.06	0.45	0.15	0.29	-0.02	0.37	0.01	-0.03	0.04
	RAC875_rep_c109207_706	2B	105.57	5.17e-13	12.2865	101.44	181.79	RAC875_c22429_249	Tdurum_contig91519_224	0.2	0.8	-0.51	NA	NA	NA	-0.52	-0.18	-0.1
	RAC875_c1226_652	2B	163.5	1.33e-18	17.8761	158.37	167.13	wsnp_JD_rep_c64505_41132927	wsnp_RFL_Contig3802_4108582	0.29	NA	0.19	NA	NA	NA	0.15	0.38	NA
	BobWhite_c14365_59	3B	218.05	2.09e-05	4.67985	211.87	224.66	Excalibur_rep_c106935_390	AX-95187585	0.07	0.5	-0.04	-0.12	0.32	0.2	0.1	-0.09	-0.36
	Kukri_c3773_1450	3D	13.94	1.53e-05	4.81531	4.72	61.99	AX-95240079	BS00093857_51	0.01	0.6	-0.21	NA	-0.1	-0.22	NA	NA	NA
	AX-94526138	6A	259.48	1.75e-23	22.757	257.97	263.5	wsnp_Ex_c15708_24056750	Excalibur_rep_c90454_251	0.16	0.65	0.28	0.08	-0.07	0.08	NA	NA	-0.4
	TA005377-1076	7D	19.64	2.16e-06	5.66555	11.94	30.04	BS00022449_51	AX-94883448	0.08	NA	0.89	NA	NA	-0.46	-0.63	-0.35	-0.34
LEN18	AX-95198429	1A	30.15	4.45199e-14	13.3514	0	34.32	IAAV3919	Tdurum_contig42479_3800	0.3	NA	1.15	-0.45	NA	0	-0.3	0.02	-0.02
	IAAV539	2B	134.26	2.0019e-09	8.69856	101.44	182.29	RAC875_c22429_249	BobWhite_c16735_131	0.17	1.15	-0.34	NA	NA	NA	-0.43	-0.25	-0.05
	RAC875_c1226_652	2B	163.5	1.6112e-11	10.7929	158.37	168.65	wsnp_JD_rep_c64505_41132927	BS00034245_51	0.1	NA	0.74	NA	NA	NA	0.01	0.19	NA
	BobWhite_c14365_59	3B	218.05	5.30369e-05	4.27542	194.11	224.66	RAC875_c24113_591	AX-95187585	0.07	0.92	0.05	-0.09	0.22	0.21	0.15	-0.04	-0.3
	AX-94745543	3D	13.43	5.22144e-05	4.28221	4.72	80.83	AX-95240079	wsnp_Ra_c17636_26538543	0.02	1.03	-0.16	NA	-0.05	-0.2	NA	NA	NA
	AX-94526138	6A	259.48	3.3584e-20	19.4739	257.97	265.01	wsnp_Ex_c15708_24056750	Kukri_c24296_273	0.13	1.09	0.21	-0.02	-0.07	-0.02	NA	NA	-0.34
LEN19	AX-95198429	1A	30.15	1.22064e-09	8.91341	0	34.32	IAAV3919	Tdurum_contig42479_3800	0.23	NA	0.59	-0.54	NA	-0.06	-0.38	-0.05	-0.2
	wsnp_Ex_c45094_50985067	2B	157.87	1.87628e-14	13.7267	155.33	158.37	Excalibur_c40056_59	wsnp_JD_rep_c64505_41132927	0.28	0.44	-0.42	NA	NA	NA	-0.31	-0.07	0.6
	BobWhite_c14365_59	3B	218.05	2.02627e-05	4.6933	212.88	224.66	AX-95228424	AX-95187585	0.07	0.3	-0.05	-0.14	0.29	0.27	0.13	-0.08	-0.3
	Kukri_c3773_1450	3D	13.94	3.74042e-05	4.42708	4.72	61.99	AX-95240079	BS00093857_51	0.02	0.45	-0.24	NA	-0.15	-0.29	NA	NA	NA
	Tdurum_contig75819_1471	4A	162.29	4.65856e-06	5.33175	159.77	167	AX-95099849	wsnp_Ku_c20783_30448706	0.1	0.35	0.39	-0.11	-0.24	0.03	0.2	-0.12	0.01
	AX-94555122	4A	200.39	2.30742e-05	4.63687	158.76	200.39	AX-94980296	AX-94555122	0.06	0.28	0.42	0.08	0.08	NA	NA	NA	0.04
	AX-94526138	6A	259.48	3.96189e-20	19.4021	257.97	263.5	wsnp_Ex_c15708_24056750	Excalibur_rep_c90454_251	0.14	0.51	0.16	0.04	-0.13	0.09	NA	NA	-0.45
	IACX11794	7D	21.65	7.69921e-08	7.11355	15.03	30.04	TA016282-1180	AX-94883448	0.1	NA	0.77	NA	NA	-0.52	-0.76	-0.46	-0.43
QLB17	AX-94614313	1D	62.37	8.37123e-06	5.07721	54.33	75.6	Kukri_c6167_1271	AX-94893744	0.06	0.22	0.12	0.36	0.01	0.33	0.08	-0.04	0.03
	BobWhite_c31129_60	2B	106.07	7.76201e-09	8.11003	101.44	121.5	RAC875_c22429_249	AX-94886530	0.15	0.61	-0.45	NA	NA	NA	-0.53	-0.24	-0.19
	RAC875_c1226_652	2B	163.5	4.26126e-12	11.3705	158.37	167.13	wsnp_JD_rep_c64505_41132927	wsnp_RFL_Contig3802_4108582	0.2	NA	0.03	NA	NA	NA	0.14	0.34	NA
	AX-94492006	4A	189.22	3.04339e-05	4.51664	176.68	200.39	RAC875_rep_c100803_217	AX-94555122	0.05	0.21	0.37	0.07	0.11	0.08	0.3	0.02	0.13
	BS00091539_51	6A	260.48	6.05424e-18	17.2179	257.97	265.51	wsnp_Ex_c15708_24056750	Kukri_c494_1413	0.13	0.39	0.26	0.11	-0.01	0.14	NA	NA	-0.34
QLB18	AX-95198429	1A	30.15	3.32026e-07	6.47883	23.02	34.32	tplb0053o08_2004	Tdurum_contig42479_3800	0.18	NA	0.71	-0.5	NA	-0.04	-0.32	-0.09	-0.2
	BS00032149_51	1D	61.87	4.43122e-06	5.35348	50.7	67.47	IACX11290	AX-94476240	0.07	0.41	0.23	0.26	-0.01	0.37	-0.04	-0.06	-0.02
	RAC875_rep_c109207_706	2B	105.57	4.30929e-17	16.3656	101.94	181.79	AX-94948233	Tdurum_contig91519_224	0.26	0.79	-0.6	NA	NA	NA	-0.63	-0.18	-0.16
	RAC875_c1226_652	2B	163.5	3.62382e-28	27.4408	158.37	167.13	wsnp_JD_rep_c64505_41132927	wsnp_RFL_Contig3802_4108582	0.37	NA	0.03	NA	NA	NA	0.24	0.51	NA
	Kukri_c3773_1450	3D	13.94	2.73837e-05	4.56251	4.72	61.99	AX-95240079	BS00093857_51	0.01	0.53	-0.22	NA	-0.1	-0.22	NA	NA	NA
	AX-94492006	4A	189.22	8.53897e-06	5.06859	176.68	200.39	RAC875_rep_c100803_217	AX-94555122	0.06	0.36	0.36	0.13	0.17	0.08	0.27	-0.03	0.17
	Excalibur_rep_c68005_67	5A	291.49	3.48613e-06	5.45766	287.39	297.64	AX-94723827	BS00068108_51	0.07	0.53	-0.05	-0.13	-0.06	0.21	-0.28	-0.11	0.14
	BS00091539_51	6A	260.48	6.14337e-24	23.2116	257.97	263.5	wsnp_Ex_c15708_24056750	Excalibur_rep_c90454_251	0.15	0.62	0.19	0.07	-0.12	0.01	NA	NA	-0.44
	TA005377-1076	7D	19.64	4.11418e-07	6.38572	15.03	30.04	TA016282-1180	AX-94883448	0.09	NA	0.81	NA	NA	-0.48	-0.74	-0.36	-0.34
SOE17	RAC875_c38756_141	1A	16.37	2.34587e-09	8.6297	0	23.02	IAAV3919	tplb0053o08_2004	0.22	NA	0.98	-0.6	NA	0.02	-0.32	-0.04	NA
	RAC875_c1226_652	2B	163.5	6.46915e-22	21.1892	158.37	167.13	wsnp_JD_rep_c64505_41132927	wsnp_RFL_Contig3802_4108582	0.31	NA	0.28	NA	NA	NA	0.21	0.52	NA
	BobWhite_c14365_59	3B	218.05	1.02522e-05	4.98918	210.87	224.66	BS00005265_51	AX-95187585	0.08	0.7	-0.08	-0.14	0.37	0.39	0.12	-0.04	-0.45
	Kukri_c3773_1450	3D	13.94	2.55179e-05	4.59316	4.72	61.99	AX-95240079	BS00093857_51	<.01	0.82	-0.24	NA	-0.11	-0.24	NA	NA	NA
	RAC875_c48687_681	6A	252.36	1.11175e-21	20.954	248.82	254.92	BobWhite_c2296_94	tplb0045l08_298	0.17	0.85	0.41	0.14	-0.1	0.17	NA	NA	-0.45
	TA005377-1076	7D	19.64	6.01678e-06	5.22064	0	30.04	AX-94589722	AX-94883448	0.07	NA	1.13	NA	NA	-0.53	-0.73	-0.37	-0.37
SOE18	RAC875_c38756_141	1A	16.37	6.24349e-08	7.20457	0	34.32	IAAV3919	Tdurum_contig42479_3800	0.19	NA	0.56	-0.51	NA	0.09	-0.26	0.03	NA
	RAC875_rep_c109207_706	2B	105.57	8.80677e-09	8.05518	101.44	126.53	RAC875_c22429_249	Excalibur_c12135_100	0.16	0.7	-0.59	NA	NA	NA	-0.59	-0.25	-0.09
	RAC875_c1226_652	2B	163.5	2.02824e-11	10.6929	144.77	168.65	tplb0045o20_699	BS00034245_51	0.21	NA	0.04	NA	NA	NA	0.15	0.42	NA
	AX-94494720	4A	169.02	1.26119e-05	4.89922	167	184.58	wsnp_Ku_c20783_30448706	Excalibur_c23921_738	0.07	0.46	0.34	-0.25	0.39	-0.15	0.17	-0.2	-0.08
	AX-94526138	6A	259.48	7.32747e-15	14.135	257.97	266.01	wsnp_Ex_c15708_24056750	RAC875_c56259_87	0.12	0.46	0.44	0.13	0	0.12	NA	NA	-0.37
log10(IT)
	AX-95080900	1A	11.77	6.14e-09	8.21183	0	34.32	IAAV3919	Tdurum_contig42479_3800	0.11	NA	0.4	-0.15	NA	0.01	-0.09	-0.01	NA
	wsnp_Ex_c6488_11266589	1A	210.75	0.0235	1.62893	197.14	215.08	AX-95162673	AX-94788925	0.06	0.38	-0.08	0.04	0.14	-0.07	-0.01	-0.16	-0.1
	BobWhite_c13373_250	2A	0.5	0.0039	2.40894	0	12.88	wsnp_Ex_c11950_19164191	RFL_Contig174_406	<.01	0.37	-0.01	0.01	-0.07	NA	NA	0.01	-0.01
	AX-95177447	2A	32.16	0.0377	1.42366	20.55	43.32	AX-94910560	AX-94516947	0.01	0.42	-0.02	-0.11	-0.08	-0.17	-0.18	-0.05	-0.06
	RAC875_c1226_652	2B	163.5	1.33e-18	17.8761	155.33	167.13	Excalibur_c40056_59	wsnp_RFL_Contig3802_4108582	0.16	NA	0.22	NA	NA	NA	0.03	0.14	NA
	AX-94734962	2D	161.57	0.0426	1.37059	143.62	166.18	Ku_c19185_1569	BS00086534_51	0.09	0.25	NA	NA	NA	0.07	NA	NA	-0.03
	BS00067558_51	6A	259.98	6.57e-23	22.1824	257.97	262.5	wsnp_Ex_c15708_24056750	IACX5481	0.16	0.39	0.11	0.05	-0.02	0.01	NA	NA	-0.18
log10(Pi)
	wsnp_Ex_c28149_37293173	1A	204.48	0.047	1.3279	191.07	215.08	Ra_c110766_321	AX-94788925	0.08	0.15	-0.06	0.06	0.13	-0.04	-0.08	-0.07	-0.07
	wsnp_Ku_c23598_33524490	2A	1.51	0.0041	2.38722	0	12.88	wsnp_Ex_c11950_19164191	RFL_Contig174_406	<.01	0.2	-0.05	-0.02	-0.1	NA	NA	-0.08	-0.04
	RAC875_c1226_652	2B	163.5	1.33e-18	17.8761	155.33	168.65	Excalibur_c40056_59	BS00034245_51	0.12	NA	0.04	NA	NA	NA	0.03	0.11	NA
	AX-94388449	2B	197.5	8.11e-08	7.09098	183.81	216.84	AX-94693685	AX-94415212	0.05	NA	0.09	NA	NA	0.03	-0.02	0.03	0.18
	AX-94734962	2D	161.57	0.0426	1.37059	143.62	166.18	Ku_c19185_1569	BS00086534_51	0.07	0.06	NA	NA	NA	0.07	NA	NA	-0.02
	BS00067558_51	6A	259.98	6.57e-23	22.1824	257.97	265.01	wsnp_Ex_c15708_24056750	Kukri_c24296_273	0.1	0.17	0.14	0.05	0	0.01	NA	NA	-0.11
Average ordinate (AO); infection type (IT); infected leaf area (Pi)
Genetic position of peak marker based on (Stadlmeier et al. 2018)
Support interval (SI)
Proportion of explained individual phenotypic variance (R²)
Additive effects (Eff.) of the founders Event (A), BAYP4535 (B), Ambition (C), Firl3565 (D), Format (E), Potenzial (F), Bussard (G) and Julius (H) relative to the mean of first founder (bolt) carrying the allele, respectively. Shown values are unchanged output of effect calculation
Founder effects were reported as not available (na) if none of the RILs reached the probability threshold of 0.7
