# Supplementary material for: Quantitative Trait Loci Mapping of Adult Plant and Seedling Resistance to Stripe Rust (Puccinia striiformis Westend.) in a Multiparent Advanced Generation Intercross Wheat Population
Source: Front Plant Sci. 2021 Dec 23;12:684671. doi: 10.3389/fpls.2021.684671 (PMC8733622; doi:10.3389/fpls.2021.684671)
Supplement: Supplementary Table 4 — List of gene annotations for peak markers ± 500,000 bp, shown as output retrieved from URGI database (https://wheat-urgi.versailles.inra.fr/Seq-Repository/Annotations). [file Table_4.xlsx]

## Sheet: AX-95080900
Supplementary Table 4 List of gene annotations for peak markers ± 500000 bp, shown as output retrieved from URGI database (https://wheat-urgi.versailles.inra.fr/Seq-Repository/Annotations). Closest annotations around the marker position are marked in green.
QYr.jki-1A.1: AX-95080900 -/+500000 bp
Pos. RefSeq v1.0
Start	End
11530471	11531244	polypeptide_domain
			source	PFAM
			interpro_annotation	DOMAIN # Sulfotransferase domain (IPR000863)
			protein_derived_from	scaffold28080_chunk_1_EXONERATE_BLASTX_RefProtMethForWheatPipe_656680_657687_MLOC_64319.1_Match_0145_mRNA_0001
			name	InterProScan_Protein_0145_PFAM_result_0001
			note	Sulfotransferase domain
			e_value	6.2e-59
			go_annotations	MOLECULAR_FUNCTION # sulfotransferase activity (GO:0008146)
			id	scaffold28080_chunk_1_InterProScan_Protein_0145_PFAM_result_0001
11555681	11555851	polypeptide_domain
			source	PFAM
			interpro_annotation	FAMILY # Root cap (IPR009646)
			protein_derived_from	scaffold28080_chunk_1_EXONERATE_BLASTX_RefProtMethForWheatPipe_681270_682288_Bradi2g39480.1.p_Match_0027_mRNA_0001
			name	InterProScan_Protein_0027_PFAM_result_0001
			note	Root cap
			e_value	2.5e-27
			id	scaffold28080_chunk_1_InterProScan_Protein_0027_PFAM_result_0001
11631653	11631832	polypeptide_domain
			source	PFAM
			interpro_annotation	REPEAT # Leucine-rich repeat (IPR001611)
			protein_derived_from	scaffold28080_chunk_1_SIMsearch_CAT02_744667_760481_gene_0003_mRNA_0001
			name	InterProScan_Protein_0003_PFAM_result_0001
			note	Leucine rich repeat
			e_value	6.6e-08
			go_annotations	MOLECULAR_FUNCTION # protein binding (GO:0005515)
			id	scaffold28080_chunk_1_InterProScan_Protein_0003_PFAM_result_0001
11644464	11643851	polypeptide_domain
			source	PFAM
			interpro_annotation	FAMILY # Phloem protein 2-like (IPR025886)
			protein_derived_from	scaffold28080_chunk_1_FGENESH_770071_771183_Gene_0076_mRNA_0001
			name	InterProScan_Protein_0076_PFAM_result_0001
			note	Phloem protein 2
			e_value	1.6e-39
			id	scaffold28080_chunk_1_InterProScan_Protein_0076_PFAM_result_0001
11663172	11664565	polypeptide_domain
			source	PFAM
			interpro_annotation	DOMAIN # Rab-GTPase-TBC domain (IPR000195)
			protein_derived_from	scaffold28080_chunk_1_EXONERATE_BLASTX_RefProtMethForWheatPipe_789189_791405_GRMZM2G052823_P01_Match_0054_mRNA_0001
			name	InterProScan_Protein_0054_PFAM_result_0001
			note	Rab-GTPase-TBC domain
			e_value	6.2e-55
			id	scaffold28080_chunk_1_InterProScan_Protein_0054_PFAM_result_0001
11812035	11813721	polypeptide_domain
			source	PFAM
			interpro_annotation	FAMILY # Glycoside hydrolase - family 35 (IPR001944)
			protein_derived_from	scaffold28080_chunk_1_FGENESH_938277_942039_Gene_0092_mRNA_0001
			name	InterProScan_Protein_0092_PFAM_result_0002
			pathways_annotations	KEGG # Glycosphingolipid biosynthesis - ganglio series (00604 3.2.1.23), KEGG # Galactose metabolism (00052 3.2.1.23), KEGG # Other glycan degradation (00511 3.2.1.23), KEGG # Glycosaminoglycan degradation (00531 3.2.1.23), MetaCyc # Xyloglucan degradation II - exoglucanase - (PWY-6807), KEGG # Sphingolipid metabolism (00600 3.2.1.23)
			note	Glycosyl hydrolases family 35
			e_value	1.9e-117
			go_annotations	MOLECULAR_FUNCTION # hydrolase activity - hydrolyzing O-glycosyl compounds (GO:0004553), BIOLOGICAL_PROCESS # carbohydrate metabolic process (GO:0005975)
			id	scaffold28080_chunk_1_InterProScan_Protein_0092_PFAM_result_0002
11814206	11814728	polypeptide_domain
			source	PFAM
			interpro_annotation	DOMAIN # Beta-galactosidase jelly roll domain (IPR025300)
			protein_derived_from	scaffold28080_chunk_1_FGENESH_938277_942039_Gene_0092_mRNA_0001
			name	InterProScan_Protein_0092_PFAM_result_0001
			pathways_annotations	KEGG # Galactose metabolism (00052 3.2.1.23), KEGG # Glycosphingolipid biosynthesis - ganglio series (00604 3.2.1.23), MetaCyc # Xyloglucan degradation II - exoglucanase - (PWY-6807), KEGG # Sphingolipid metabolism (00600 3.2.1.23), KEGG # Glycosaminoglycan degradation (00531 3.2.1.23), KEGG # Other glycan degradation (00511 3.2.1.23)
			note	Beta-galactosidase jelly roll domain
			e_value	1.2e-06
			id	scaffold28080_chunk_1_InterProScan_Protein_0092_PFAM_result_0001
11815374	11815592	polypeptide_domain
			source	PFAM
			interpro_annotation	DOMAIN # D-galactoside -L-rhamnose binding SUEL lectin domain (IPR000922)
			protein_derived_from	scaffold28080_chunk_1_FGENESH_938277_942039_Gene_0092_mRNA_0001
			name	InterProScan_Protein_0092_PFAM_result_0003
			note	Galactose binding lectin domain
			e_value	8.5e-05
			go_annotations	MOLECULAR_FUNCTION # carbohydrate binding (GO:0030246)
			id	scaffold28080_chunk_1_InterProScan_Protein_0092_PFAM_result_0003
12004397	12003611	polypeptide_domain
			source	PFAM
			interpro_annotation	DOMAIN # Protein kinase domain (IPR000719)
			protein_derived_from	scaffold63170_chunk_0_AUGUSTUS_wheat_703379_711578_gene_027_mRNA_001
			name	InterProScan_Protein_0027_PFAM_result_0004
			note	Protein kinase domain
			e_value	6.8e-41
			go_annotations	MOLECULAR_FUNCTION # protein kinase activity (GO:0004672),BIOLOGICAL_PROCESS # protein phosphorylation (GO:0006468),MOLECULAR_FUNCTION # ATP binding (GO:0005524)
			id	scaffold63170_chunk_0_InterProScan_Protein_0027_PFAM_result_0004
12005345	12005166	polypeptide_domain
			source	PFAM
			interpro_annotation	REPEAT # Leucine-rich repeat (IPR001611)
			protein_derived_from	scaffold63170_chunk_0_AUGUSTUS_wheat_703379_711578_gene_027_mRNA_001
			name	InterProScan_Protein_0027_PFAM_result_0003
			note	Leucine rich repeat
			e_value	3.8e-07
			go_annotations	MOLECULAR_FUNCTION # protein binding (GO:0005515)
			id	scaffold63170_chunk_0_InterProScan_Protein_0027_PFAM_result_0003
12006239	12006183	polypeptide_domain
			source	PFAM
			interpro_annotation	REPEAT # Leucine-rich repeat (IPR001611)
			protein_derived_from	scaffold63170_chunk_0_AUGUSTUS_wheat_703379_711578_gene_027_mRNA_001
			name	InterProScan_Protein_0027_PFAM_result_0002
			note	Leucine Rich Repeat
			e_value	0.07
			go_annotations	MOLECULAR_FUNCTION # protein binding (GO:0005515)
			id	scaffold63170_chunk_0_InterProScan_Protein_0027_PFAM_result_0002
12006527	12006408	polypeptide_domain
			source	PFAM
			interpro_annotation	DOMAIN # Leucine-rich repeat-containing N-terminal - type 2 (IPR013210)
			protein_derived_from	scaffold63170_chunk_0_AUGUSTUS_wheat_703379_711578_gene_027_mRNA_001
			name	InterProScan_Protein_0027_PFAM_result_0001
			note	Leucine rich repeat N-terminal domain
			e_value	8e-12
			id	scaffold63170_chunk_0_InterProScan_Protein_0027_PFAM_result_0001
12026180	12026043	polypeptide_domain
			source	PFAM
			interpro_annotation	DOMAIN # Zinc knuckle CX2CX4HX4C (IPR025836)
			protein_derived_from	scaffold63170_chunk_0_EXONERATE_BLASTX_RefProtMethForWheatPipe_688228_688923_MLOC_4768.1_Match_0275_mRNA_0001
			name	InterProScan_Protein_0275_PFAM_result_0002
			note	Zinc knuckle
			e_value	4.1e-13
			id	scaffold63170_chunk_0_InterProScan_Protein_0275_PFAM_result_0002
12026624	12026184	polypeptide_domain
			source	PFAM
			interpro_annotation	DOMAIN # Domain of unknown function DUF4283 (IPR025558)
			protein_derived_from	scaffold63170_chunk_0_EXONERATE_BLASTX_RefProtMethForWheatPipe_688228_688923_MLOC_4768.1_Match_0275_mRNA_0001
			name	InterProScan_Protein_0275_PFAM_result_0001
			note	Domain of unknown function - DUF4283 -
			e_value	4.2e-27
			id	scaffold63170_chunk_0_InterProScan_Protein_0275_PFAM_result_0001
12089997	12093405	polypeptide_domain
			source	PFAM
			interpro_annotation	DOMAIN # Transcription initiation factor IIA - gamma subunit - C-terminal (IPR015871)
			protein_derived_from	scaffold63170_chunk_0_EXONERATE_BLASTX_RefProtMethForWheatPipe_621483_624927_Bradi2g61955.1.p_Match_0053_mRNA_0001
			name	InterProScan_Protein_0053_PFAM_result_0001
			note	Transcription initiation factor IIA - gamma subunit
			e_value	1.3e-26
			go_annotations	CELLULAR_COMPONENT # transcription factor TFIIA complex (GO:0005672),BIOLOGICAL_PROCESS # transcription initiation from RNA polymerase II promoter (GO:0006367)
			id	scaffold63170_chunk_0_InterProScan_Protein_0053_PFAM_result_0001
12097463	12097734	polypeptide_domain
			source	PFAM
			interpro_annotation	DOMAIN # Drought induced 19 protein-like - zinc-binding domain (IPR008598)
			protein_derived_from	scaffold63170_chunk_0_SIMsearch_CAT02_615845_618522_gene_0014_mRNA_0001
			name	InterProScan_Protein_0014_PFAM_result_0002
			note	Drought induced 19 protein - Di19 - - zinc-binding
			e_value	2e-17
			id	scaffold63170_chunk_0_InterProScan_Protein_0014_PFAM_result_0002
12097946	12098291	polypeptide_domain
			source	PFAM
			interpro_annotation	DOMAIN # Protein dehydration-induced 19 - C-terminal (IPR027935)
			protein_derived_from	scaffold63170_chunk_0_SIMsearch_CAT02_615845_618522_gene_0014_mRNA_0001
			name	InterProScan_Protein_0014_PFAM_result_0001
			note	Stress-induced protein Di19 - C-terminal
			e_value	8.8e-19
			id	scaffold63170_chunk_0_InterProScan_Protein_0014_PFAM_result_0001
12102343	12099906	polypeptide_domain
			source	PFAM
			interpro_annotation	FAMILY # Pseudouridine synthase II (IPR002501)
			protein_derived_from	scaffold63170_chunk_0_EXONERATE_BLASTX_RefProtMethForWheatPipe_611551_615947_AK354632_Match_0006_mRNA_0001
			name	InterProScan_Protein_0006_PFAM_result_0001
			note	TruB family pseudouridylate synthase - N terminal domain -
			e_value	5.3e-54
			go_annotations	BIOLOGICAL_PROCESS # RNA processing (GO:0006396)
			id	scaffold63170_chunk_0_InterProScan_Protein_0006_PFAM_result_0001
12109364	12109552	polypeptide_domain
			source	PFAM
			interpro_annotation	FAMILY # Proteinase inhibitor I13 - potato inhibitor I (IPR000864)
			protein_derived_from	scaffold63170_chunk_0_EXONERATE_BLASTX_RefProtMethForWheatPipe_605351_605542_Sobic.004G021600.1.p_Match_0324_mRNA_0001
			name	InterProScan_Protein_0324_PFAM_result_0001
			note	Potato inhibitor I family
			e_value	6e-25
			go_annotations	BIOLOGICAL_PROCESS # response to wounding (GO:0009611),MOLECULAR_FUNCTION # serine-type endopeptidase inhibitor activity (GO:0004867)
			id	scaffold63170_chunk_0_InterProScan_Protein_0324_PFAM_result_0001
12127333	12127130	polypeptide_domain
			source	PFAM
			interpro_annotation	DOMAIN # Reverse transcriptase zinc-binding domain (IPR026960)
			protein_derived_from	scaffold63170_chunk_0_EXONERATE_BLASTX_RefProtMethForWheatPipe_587549_587944_MLOC_16924.1_Match_0223_mRNA_0001
			name	InterProScan_Protein_0223_PFAM_result_0001
			note	zinc-binding in reverse transcriptase
			e_value	5.9e-15
			id	scaffold63170_chunk_0_InterProScan_Protein_0223_PFAM_result_0001
12129628	12129816	polypeptide_domain
			source	PFAM
			interpro_annotation	FAMILY # Proteinase inhibitor I13 - potato inhibitor I (IPR000864)
			protein_derived_from	scaffold63170_chunk_0_FGENESH_584971_585345_Gene_0086_mRNA_0001
			name	InterProScan_Protein_0086_PFAM_result_0001
			note	Potato inhibitor I family
			e_value	4.3e-27
			go_annotations	BIOLOGICAL_PROCESS # response to wounding (GO:0009611),MOLECULAR_FUNCTION # serine-type endopeptidase inhibitor activity (GO:0004867)
			id	scaffold63170_chunk_0_InterProScan_Protein_0086_PFAM_result_0001
12138843	12139031	polypeptide_domain
			source	PFAM
			interpro_annotation	FAMILY # Proteinase inhibitor I13 - potato inhibitor I (IPR000864)
			protein_derived_from	scaffold63170_chunk_0_FGENESH_575754_576136_Gene_0082_mRNA_0001
			name	InterProScan_Protein_0082_PFAM_result_0001
			note	Potato inhibitor I family
			e_value	1.4e-25
			go_annotations	BIOLOGICAL_PROCESS # response to wounding (GO:0009611),MOLECULAR_FUNCTION # serine-type endopeptidase inhibitor activity (GO:0004867)
			id	scaffold63170_chunk_0_InterProScan_Protein_0082_PFAM_result_0001
12144023	12142694	polypeptide_domain
			source	PFAM
			interpro_annotation	FAMILY # Ribosomal protein L22 -L17 (IPR001063)
			protein_derived_from	scaffold63170_chunk_0_EXONERATE_BLASTX_RefProtMethForWheatPipe_570589_572362_LOC_Os01g42980.1_Match_0153_mRNA_0001
			name	InterProScan_Protein_0153_PFAM_result_0001
			note	Ribosomal protein L22p -L17e
			e_value	1.1e-30
			go_annotations	CELLULAR_COMPONENT # ribosome (GO:0005840),BIOLOGICAL_PROCESS # translation (GO:0006412),MOLECULAR_FUNCTION # structural constituent of ribosome (GO:0003735)
			id	scaffold63170_chunk_0_InterProScan_Protein_0153_PFAM_result_0001
12159514	12157481	polypeptide_domain
			source	PFAM
			interpro_annotation	FAMILY # Protein of unknown function DUF707 (IPR007877)
			protein_derived_from	scaffold63170_chunk_0_SIMsearch_CAT01_553029_557791_gene_0003_mRNA_0001
			name	InterProScan_Protein_0003_PFAM_result_0001
			note	Protein of unknown function - DUF707 -
			e_value	8e-161
			id	scaffold63170_chunk_0_InterProScan_Protein_0003_PFAM_result_0001
12170869	12170681	polypeptide_domain
			source	PFAM
			interpro_annotation	FAMILY # Proteinase inhibitor I13 - potato inhibitor I (IPR000864)
			protein_derived_from	scaffold63170_chunk_0_EXONERATE_BLASTX_RefProtMethForWheatPipe_544031_544222_Sobic.004G021600.1.p_Match_0323_mRNA_0001
			name	InterProScan_Protein_0323_PFAM_result_0001
			note	Potato inhibitor I family
			e_value	6e-25
			go_annotations	BIOLOGICAL_PROCESS # response to wounding (GO:0009611),MOLECULAR_FUNCTION # serine-type endopeptidase inhibitor activity (GO:0004867)
			id	scaffold63170_chunk_0_InterProScan_Protein_0323_PFAM_result_0001
12210061	12209207	polypeptide_domain
			source	PFAM
			interpro_annotation	DOMAIN # NB-ARC (IPR002182)
			protein_derived_from	scaffold63170_chunk_0_FGENESH_504207_507363_Gene_0066_mRNA_0001
			name	InterProScan_Protein_0066_PFAM_result_0001
			note	NB-ARC domain
			e_value	2.7e-71
			go_annotations	MOLECULAR_FUNCTION # ADP binding (GO:0043531)
			id	scaffold63170_chunk_0_InterProScan_Protein_0066_PFAM_result_0001
12224836	12224594	polypeptide_domain
			source	PFAM
			protein_derived_from	scaffold63170_chunk_0_EXONERATE_BLASTX_RefProtMethForWheatPipe_489977_490312_MLOC_13331.1_Match_0220_mRNA_0001
			name	InterProScan_Protein_0220_PFAM_result_0001
			note	Reverse transcriptase-like
			e_value	1.2e-18
			id	scaffold63170_chunk_0_InterProScan_Protein_0220_PFAM_result_0001
12249384	12249686	polypeptide_domain
			source	PFAM
			interpro_annotation	DOMAIN # Ankyrin repeat-containing domain (IPR020683)
			protein_derived_from	scaffold63170_chunk_0_FGENESH_459204_466010_Gene_0060_mRNA_0001
			name	InterProScan_Protein_0060_PFAM_result_0002
			note	Ankyrin repeats - 3 copies -
			e_value	1e-11
			id	scaffold63170_chunk_0_InterProScan_Protein_0060_PFAM_result_0002
12255072	12255445	polypeptide_domain
			source	PFAM
			interpro_annotation	DOMAIN # PGG domain (IPR026961)
			protein_derived_from	scaffold63170_chunk_0_FGENESH_459204_466010_Gene_0060_mRNA_0001
			name	InterProScan_Protein_0060_PFAM_result_0001
			note	Domain of unknown function
			e_value	4.4e-10
			id	scaffold63170_chunk_0_InterProScan_Protein_0060_PFAM_result_0001
12283099	12283703	polypeptide_domain
			source	PFAM
			interpro_annotation	DOMAIN # Aminotransferase-like - plant mobile domain (IPR019557)
			protein_derived_from	scaffold63170_chunk_0_FGENESH_429491_432306_Gene_0051_mRNA_0001
			name	InterProScan_Protein_0051_PFAM_result_0001
			note	Plant mobile domain
			e_value	6.4e-16
			id	scaffold63170_chunk_0_InterProScan_Protein_0051_PFAM_result_0001
12299511	12299813	polypeptide_domain
			source	PFAM
			interpro_annotation	DOMAIN # Ankyrin repeat-containing domain (IPR020683)
			protein_derived_from	scaffold63170_chunk_0_FGENESH_411515_415907_Gene_0048_mRNA_0001
			name	InterProScan_Protein_0048_PFAM_result_0001
			note	Ankyrin repeats - 3 copies -
			e_value	7e-12
			id	scaffold63170_chunk_0_InterProScan_Protein_0048_PFAM_result_0001
12301259	12301600	polypeptide_domain
			source	PFAM
			interpro_annotation	DOMAIN # PGG domain (IPR026961)
			protein_derived_from	scaffold63170_chunk_0_FGENESH_411515_415907_Gene_0048_mRNA_0001
			name	InterProScan_Protein_0048_PFAM_result_0002
			note	Domain of unknown function
			e_value	5.8e-22
			id	scaffold63170_chunk_0_InterProScan_Protein_0048_PFAM_result_0002
12304611	12304492	polypeptide_domain
			source	PFAM
			interpro_annotation	REPEAT # Leucine rich repeat 4 (IPR025875)
			protein_derived_from	scaffold63170_chunk_0_EXONERATE_BLASTX_RefProtMethForWheatPipe_408480_411227_Bradi5g03110.1.p_Match_0088_mRNA_0001
			name	InterProScan_Protein_0088_PFAM_result_0001
			note	Leucine Rich repeats - 2 copies -
			e_value	1.4e-06
			id	scaffold63170_chunk_0_InterProScan_Protein_0088_PFAM_result_0001
12305883	12305032	polypeptide_domain
			source	PFAM
			interpro_annotation	DOMAIN # NB-ARC (IPR002182)
			protein_derived_from	scaffold63170_chunk_0_EXONERATE_BLASTX_RefProtMethForWheatPipe_408480_411227_Bradi5g03110.1.p_Match_0088_mRNA_0001
			name	InterProScan_Protein_0088_PFAM_result_0002
			note	NB-ARC domain
			e_value	1.5e-72
			go_annotations	MOLECULAR_FUNCTION # ADP binding (GO:0043531)
			id	scaffold63170_chunk_0_InterProScan_Protein_0088_PFAM_result_0002
12314389	12313830	polypeptide_domain
			source	PFAM
			interpro_annotation	DOMAIN # Zinc finger - RING-type (IPR001841)
			protein_derived_from	scaffold63170_chunk_0_EXONERATE_BLASTX_RefProtMethForWheatPipe_396829_401490_Bradi3g35790.2.p_Match_0064_mRNA_0001
			name	InterProScan_Protein_0064_PFAM_result_0002
			note	Ring finger domain
			e_value	1.3e-08
			go_annotations	MOLECULAR_FUNCTION # zinc ion binding (GO:0008270),MOLECULAR_FUNCTION # protein binding (GO:0005515)
			id	scaffold63170_chunk_0_InterProScan_Protein_0064_PFAM_result_0002
12318050	12317770	polypeptide_domain
			source	PFAM
			interpro_annotation	DOMAIN # BRCT domain (IPR001357)
			protein_derived_from	scaffold63170_chunk_0_EXONERATE_BLASTX_RefProtMethForWheatPipe_396829_401490_Bradi3g35790.2.p_Match_0064_mRNA_0001
			name	InterProScan_Protein_0064_PFAM_result_0001
			note	twin BRCT domain
			e_value	1.3e-21
			id	scaffold63170_chunk_0_InterProScan_Protein_0064_PFAM_result_0001
12355379	12355675	polypeptide_domain
			source	PFAM
			interpro_annotation	DOMAIN # Non-haem dioxygenase N-terminal domain (IPR026992)
			protein_derived_from	scaffold63170_chunk_0_FGENESH_358395_359991_Gene_0042_mRNA_0001
			name	InterProScan_Protein_0042_PFAM_result_0001
			note	non-haem dioxygenase in morphine synthesis N-terminal
			e_value	1.2e-15
			id	scaffold63170_chunk_0_InterProScan_Protein_0042_PFAM_result_0001
12355925	12356295	polypeptide_domain
			source	PFAM
			interpro_annotation	DOMAIN # Oxoglutarate -iron-dependent dioxygenase (IPR005123)
			protein_derived_from	scaffold63170_chunk_0_FGENESH_358395_359991_Gene_0042_mRNA_0001
			name	InterProScan_Protein_0042_PFAM_result_0002
			note	2OG-Fe- II - oxygenase superfamily
			e_value	5.8e-24
			go_annotations	MOLECULAR_FUNCTION # oxidoreductase activity (GO:0016491),MOLECULAR_FUNCTION # oxidoreductase activity - acting on paired donors - with incorporation or reduction of molecular oxygen - 2-oxoglutarate as one donor - and incorporation of one atom each of oxygen into both donors (GO:0016706),BIOLOGICAL_PROCESS # oxidation-reduction process (GO:0055114)
			id	scaffold63170_chunk_0_InterProScan_Protein_0042_PFAM_result_0002
12364094	12368078	polypeptide_domain
			source	PFAM
			interpro_annotation	DOMAIN # Protein kinase domain (IPR000719)
			protein_derived_from	scaffold63170_chunk_0_EXONERATE_BLASTX_RefProtMethForWheatPipe_345862_351014_Bradi2g39347.2.p_Match_0045_mRNA_0001
			name	InterProScan_Protein_0045_PFAM_result_0001
			note	Protein kinase domain
			e_value	1.3e-52
			go_annotations	MOLECULAR_FUNCTION # protein kinase activity (GO:0004672),BIOLOGICAL_PROCESS # protein phosphorylation (GO:0006468),MOLECULAR_FUNCTION # ATP binding (GO:0005524)
			id	scaffold63170_chunk_0_InterProScan_Protein_0045_PFAM_result_0001
12371524	12372324	polypeptide_domain
			source	PFAM
			interpro_annotation	FAMILY # Protein of unknown function DUF868 - plant (IPR008586)
			protein_derived_from	scaffold63170_chunk_0_EXONERATE_BLASTX_RefProtMethForWheatPipe_342573_343439_Sobic.009G008300.1.p_Match_0358_mRNA_0001
			name	InterProScan_Protein_0358_PFAM_result_0001
			note	Plant protein of unknown function - DUF868 -
			e_value	1.2e-83
			id	scaffold63170_chunk_0_InterProScan_Protein_0358_PFAM_result_0001
12371524	12372324	polypeptide_domain_part
			source	PFAM
			name	InterProScan_Protein_0358_PFAM_result_0001_SubDomain_0001
			id	scaffold63170_chunk_0_InterProScan_Protein_0358_PFAM_result_0001_SubDomain_0001

## Sheet: RAC875_c38756_141
Supplementary Table 4 List of gene annotations for peak markers ± 500000 bp, shown as output retrieved from URGI database (https://wheat-urgi.versailles.inra.fr/Seq-Repository/Annotations). Closest annotations around the marker position are marked in green.
QYr.jki‑1A.1: RAC875_c38756_141 -/+500000 bp
Pos. RefSeq v1.0
Start	End
6886991	6886593	polypeptide_domain
			source	PFAM
			interpro_annotation	DOMAIN # Wall-associated receptor kinase galacturonan-binding domain (IPR025287)
			protein_derived_from	scaffold23685_chunk_1_AUGUSTUS_wheat_56841_76905_gene_001_mRNA_001
			name	InterProScan_Protein_0001_PFAM_result_0003
			note	Wall-associated receptor kinase galacturonan-binding
			e_value	1.6e-17
			go_annotations	MOLECULAR_FUNCTION # polysaccharide binding (GO:0030247)
			id	scaffold23685_chunk_1_InterProScan_Protein_0001_PFAM_result_0003
6895430	6895119	polypeptide_domain
			source	PFAM
			interpro_annotation	DOMAIN # Endonuclease -exonuclease -phosphatase (IPR005135)
			protein_derived_from	scaffold23685_chunk_1_AUGUSTUS_wheat_56841_76905_gene_001_mRNA_001
			name	InterProScan_Protein_0001_PFAM_result_0002
			note	Endonuclease-reverse transcriptase
			e_value	1.9e-09
			id	scaffold23685_chunk_1_InterProScan_Protein_0001_PFAM_result_0002
6900399	6899620	polypeptide_domain
			source	PFAM
			interpro_annotation	DOMAIN # Serine-threonine -tyrosine-protein kinase catalytic domain (IPR001245)
			protein_derived_from	scaffold23685_chunk_1_AUGUSTUS_wheat_56841_76905_gene_001_mRNA_001
			name	InterProScan_Protein_0001_PFAM_result_0001
			note	Protein tyrosine kinase
			e_value	1.1e-39
			go_annotations	MOLECULAR_FUNCTION # protein kinase activity (GO:0004672), BIOLOGICAL_PROCESS # protein phosphorylation (GO:0006468)
			id	scaffold23685_chunk_1_InterProScan_Protein_0001_PFAM_result_0001
6914844	6914074	polypeptide_domain
			source	PFAM
			interpro_annotation	DOMAIN # Protein kinase domain (IPR000719)
			protein_derived_from	scaffold23685_chunk_1_FGENESH_87305_88928_Gene_0017_mRNA_0001
			name	InterProScan_Protein_0017_PFAM_result_0001
			note	Protein kinase domain
			e_value	4.6e-23
			go_annotations	BIOLOGICAL_PROCESS # protein phosphorylation (GO:0006468), MOLECULAR_FUNCTION # ATP binding (GO:0005524), MOLECULAR_FUNCTION # protein kinase activity (GO:0004672)
			id	scaffold23685_chunk_1_InterProScan_Protein_0017_PFAM_result_0001
7056049	7055861	polypeptide_domain
			source	PFAM
			interpro_annotation	FAMILY # DNA helicase (IPR003840)
			protein_derived_from	scaffold23685_chunk_1_EXONERATE_BLASTX_RefProtMethForWheatPipe_229275_229463_MLOC_49965.1_Match_0172_mRNA_0001
			name	InterProScan_Protein_0172_PFAM_result_0001
			note	Helicase
			e_value	1.2e-07
			go_annotations	MOLECULAR_FUNCTION # ATP binding (GO:0005524), MOLECULAR_FUNCTION # helicase activity (GO:0004386)
			id	scaffold23685_chunk_1_InterProScan_Protein_0172_PFAM_result_0001
7058762	7058523	polypeptide_domain
			source	PFAM
			interpro_annotation	DOMAIN # Helitron helicase-like domain (IPR025476)
			protein_derived_from	scaffold23685_chunk_1_EXONERATE_BLASTX_RefProtMethForWheatPipe_231892_232131_GRMZM5G841726_P01_Match_0081_mRNA_0001
			name	InterProScan_Protein_0081_PFAM_result_0001
			note	Helitron helicase-like domain at N-terminus
			e_value	6.2e-34
			id	scaffold23685_chunk_1_InterProScan_Protein_0081_PFAM_result_0001
7115246	7115139	polypeptide_domain
			source	PFAM
			interpro_annotation	DOMAIN # F-box domain (IPR001810)
			protein_derived_from	scaffold23685_chunk_1_AUGUSTUS_wheat_287117_288759_gene_006_mRNA_001
			name	InterProScan_Protein_0006_PFAM_result_0001
			note	F-box domain
			e_value	2.3e-09
			go_annotations	MOLECULAR_FUNCTION # protein binding (GO:0005515)
			id	scaffold23685_chunk_1_InterProScan_Protein_0006_PFAM_result_0001
7178677	7179204	polypeptide_domain
			source	PFAM
			interpro_annotation	DOMAIN # Citron-like (IPR001180)
			protein_derived_from	scaffold23685_chunk_1_SIMsearch_CAT02_351710_358412_gene_0001_mRNA_0001
			name	InterProScan_Protein_0001_PFAM_result_0007
			note	CNH domain
			e_value	1.9e-05
			id	scaffold23685_chunk_1_InterProScan_Protein_0001_PFAM_result_0007
7181121	7181852	polypeptide_domain
			source	PFAM
			interpro_annotation	DOMAIN # Vacuolar sorting protein 39 -Transforming growth factor beta receptor-associated domain 1 (IPR019452)
			protein_derived_from	scaffold23685_chunk_1_SIMsearch_CAT02_351710_358412_gene_0001_mRNA_0001
			name	InterProScan_Protein_0001_PFAM_result_0004
			note	Vacuolar sorting protein 39 domain 1
			e_value	2.6e-06
			id	scaffold23685_chunk_1_InterProScan_Protein_0001_PFAM_result_0004
7182824	7183767	polypeptide_domain
			source	PFAM
			interpro_annotation	REPEAT # Clathrin - heavy chain -VPS - 7-fold repeat (IPR000547)
			protein_derived_from	scaffold23685_chunk_1_SIMsearch_CAT02_351710_358412_gene_0001_mRNA_0001
			name	InterProScan_Protein_0001_PFAM_result_0006
			note	Region in Clathrin and VPS
			e_value	1.3e-06
			go_annotations	BIOLOGICAL_PROCESS # intracellular protein transport (GO:0006886), BIOLOGICAL_PROCESS # vesicle-mediated transport (GO:0016192)
			id	scaffold23685_chunk_1_InterProScan_Protein_0001_PFAM_result_0006
7183798	7184420	polypeptide_domain
			source	PFAM
			interpro_annotation	DOMAIN # Vacuolar sorting protein 39 -Transforming growth factor beta receptor-associated domain 2 (IPR019453)
			protein_derived_from	scaffold23685_chunk_1_SIMsearch_CAT02_351710_358412_gene_0001_mRNA_0001
			name	InterProScan_Protein_0001_PFAM_result_0005
			note	Vacuolar sorting protein 39 domain 2
			e_value	3.2e-37
			id	scaffold23685_chunk_1_InterProScan_Protein_0001_PFAM_result_0005
7185566	7185682	polypeptide_domain
			source	PFAM
			interpro_annotation	DOMAIN # Leucine-rich repeat-containing N-terminal - type 2 (IPR013210)
			protein_derived_from	scaffold23685_chunk_1_EXONERATE_BLASTX_RefProtMethForWheatPipe_358929_359855_GRMZM2G088531_P01_Match_0053_mRNA_0001
			name	InterProScan_Protein_0053_PFAM_result_0002
			note	Leucine rich repeat N-terminal domain
			e_value	6e-05
			id	scaffold23685_chunk_1_InterProScan_Protein_0053_PFAM_result_0002
7185917	7186027	polypeptide_domain
			source	PFAM
			interpro_annotation	REPEAT # Leucine rich repeat 4 (IPR025875)
			protein_derived_from	scaffold23685_chunk_1_EXONERATE_BLASTX_RefProtMethForWheatPipe_358929_359855_GRMZM2G088531_P01_Match_0053_mRNA_0001
			name	InterProScan_Protein_0053_PFAM_result_0001
			note	Leucine Rich repeats - 2 copies -
			e_value	9e-07
			id	scaffold23685_chunk_1_InterProScan_Protein_0053_PFAM_result_0001
7189863	7189054	polypeptide_domain
			source	PFAM
			interpro_annotation	DOMAIN # Protein kinase domain (IPR000719)
			protein_derived_from	scaffold23685_chunk_1_EXONERATE_BLASTX_RefProtMethForWheatPipe_362330_364723_Sobic.009G082700.1.p_Match_0222_mRNA_0001
			name	InterProScan_Protein_0222_PFAM_result_0001
			note	Protein kinase domain
			e_value	1.4e-47
			go_annotations	BIOLOGICAL_PROCESS # protein phosphorylation (GO:0006468), MOLECULAR_FUNCTION # ATP binding (GO:0005524), MOLECULAR_FUNCTION # protein kinase activity (GO:0004672)
			id	scaffold23685_chunk_1_InterProScan_Protein_0222_PFAM_result_0001
7190322	7190146	polypeptide_domain
			source	PFAM
			interpro_annotation	DOMAIN # PAN domain (IPR013227)
			protein_derived_from	scaffold23685_chunk_1_EXONERATE_BLASTX_RefProtMethForWheatPipe_362330_364723_Sobic.009G082700.1.p_Match_0222_mRNA_0001
			name	InterProScan_Protein_0222_PFAM_result_0004
			note	PAN-like domain
			e_value	1.2e-13
			id	scaffold23685_chunk_1_InterProScan_Protein_0222_PFAM_result_0004
7190673	7190416	polypeptide_domain
			source	PFAM
			interpro_annotation	DOMAIN # S-locus glycoprotein (IPR000858)
			protein_derived_from	scaffold23685_chunk_1_EXONERATE_BLASTX_RefProtMethForWheatPipe_362330_364723_Sobic.009G082700.1.p_Match_0222_mRNA_0001
			name	InterProScan_Protein_0222_PFAM_result_0002
			note	S-locus glycoprotein family
			e_value	6.1e-17
			go_annotations	BIOLOGICAL_PROCESS # recognition of pollen (GO:0048544)
			id	scaffold23685_chunk_1_InterProScan_Protein_0222_PFAM_result_0002
7191210	7190842	polypeptide_domain
			source	PFAM
			interpro_annotation	DOMAIN # Bulb-type lectin domain (IPR001480)
			protein_derived_from	scaffold23685_chunk_1_EXONERATE_BLASTX_RefProtMethForWheatPipe_362330_364723_Sobic.009G082700.1.p_Match_0222_mRNA_0001
			name	InterProScan_Protein_0222_PFAM_result_0003
			note	D-mannose binding lectin
			e_value	2e-28
			id	scaffold23685_chunk_1_InterProScan_Protein_0222_PFAM_result_0003
7197694	7198212	polypeptide_domain
			source	PFAM
			interpro_annotation	DOMAIN # No apical meristem-associated - C-terminal domain (IPR029466)
			protein_derived_from	scaffold23685_chunk_1_FGENESH_370659_372177_Gene_0043_mRNA_0001
			name	InterProScan_Protein_0043_PFAM_result_0001
			note	No apical meristem-associated C-terminal domain
			e_value	4.9e-13
			id	scaffold23685_chunk_1_InterProScan_Protein_0043_PFAM_result_0001
7229870	7229571	polypeptide_domain
			source	PFAM
			interpro_annotation	FAMILY # Crotonase superfamily (IPR001753)
			protein_derived_from	scaffold23685_chunk_1_FGENESH_402358_403310_Gene_0047_mRNA_0001
			name	InterProScan_Protein_0047_PFAM_result_0001
			note	Enoyl-CoA hydratase -isomerase family
			e_value	3.8e-08
			go_annotations	MOLECULAR_FUNCTION # catalytic activity (GO:0003824), BIOLOGICAL_PROCESS # metabolic process (GO:0008152)
			id	scaffold23685_chunk_1_InterProScan_Protein_0047_PFAM_result_0001
7274851	7275231	polypeptide_domain
			source	PFAM
			interpro_annotation	FAMILY # Crotonase superfamily (IPR001753)
			protein_derived_from	scaffold23685_chunk_1_FGENESH_447978_449485_Gene_0049_mRNA_0001
			name	InterProScan_Protein_0049_PFAM_result_0001
			note	Enoyl-CoA hydratase -isomerase family
			e_value	5.4e-11
			go_annotations	MOLECULAR_FUNCTION # catalytic activity (GO:0003824), BIOLOGICAL_PROCESS # metabolic process (GO:0008152)
			id	scaffold23685_chunk_1_InterProScan_Protein_0049_PFAM_result_0001
7277280	7277657	polypeptide_domain
			source	PFAM
			interpro_annotation	FAMILY # Crotonase superfamily (IPR001753)
			protein_derived_from	scaffold23685_chunk_1_EXONERATE_BLASTX_RefProtMethForWheatPipe_450619_451323_LOC_Os11g16960.1_Match_0124_mRNA_0001
			name	InterProScan_Protein_0124_PFAM_result_0001
			note	Enoyl-CoA hydratase -isomerase family
			e_value	2.4e-21
			go_annotations	MOLECULAR_FUNCTION # catalytic activity (GO:0003824), BIOLOGICAL_PROCESS # metabolic process (GO:0008152)
			id	scaffold23685_chunk_1_InterProScan_Protein_0124_PFAM_result_0001
7292271	7293038	polypeptide_domain
			source	PFAM
			interpro_annotation	DOMAIN # NB-ARC (IPR002182)
			protein_derived_from	scaffold23685_chunk_1_FGENESH_465422_468068_Gene_0056_mRNA_0001
			name	InterProScan_Protein_0056_PFAM_result_0001
			note	NB-ARC domain
			e_value	1.5e-22
			go_annotations	MOLECULAR_FUNCTION # ADP binding (GO:0043531)
			id	scaffold23685_chunk_1_InterProScan_Protein_0056_PFAM_result_0001
7305627	7306065	polypeptide_domain
			source	PFAM
			interpro_annotation	FAMILY # DNA helicase Pif1-like (IPR010285)
			protein_derived_from	scaffold23685_chunk_1_FGENESH_477759_482484_Gene_0059_mRNA_0001
			name	InterProScan_Protein_0059_PFAM_result_0001
			note	PIF1-like helicase
			e_value	1.3e-10
			go_annotations	BIOLOGICAL_PROCESS # telomere maintenance (GO:0000723), MOLECULAR_FUNCTION # DNA helicase activity (GO:0003678), BIOLOGICAL_PROCESS # DNA repair (GO:0006281)
			id	scaffold23685_chunk_1_InterProScan_Protein_0059_PFAM_result_0001
7306117	7307138	polypeptide_domain
			source	PFAM
			interpro_annotation	FAMILY # DNA helicase (IPR003840)
			protein_derived_from	scaffold23685_chunk_1_FGENESH_477759_482484_Gene_0059_mRNA_0001
			name	InterProScan_Protein_0059_PFAM_result_0002
			note	Helicase
			e_value	5.5e-06
			go_annotations	MOLECULAR_FUNCTION # ATP binding (GO:0005524), MOLECULAR_FUNCTION # helicase activity (GO:0004386)
			id	scaffold23685_chunk_1_InterProScan_Protein_0059_PFAM_result_0002
7315368	7320750	polypeptide_domain
			source	PFAM
			interpro_annotation	DOMAIN # Ankyrin repeat-containing domain (IPR020683)
			protein_derived_from	scaffold23685_chunk_1_AUGUSTUS_wheat_488465_504851_gene_013_mRNA_001
			name	InterProScan_Protein_0013_PFAM_result_0003
			note	Ankyrin repeats - 3 copies -
			e_value	4e-09
			id	scaffold23685_chunk_1_InterProScan_Protein_0013_PFAM_result_0003
7324816	7325163	polypeptide_domain
			source	PFAM
			interpro_annotation	DOMAIN # PGG domain (IPR026961)
			protein_derived_from	scaffold23685_chunk_1_AUGUSTUS_wheat_488465_504851_gene_013_mRNA_001
			name	InterProScan_Protein_0013_PFAM_result_0002
			note	Domain of unknown function
			e_value	2.8e-20
			id	scaffold23685_chunk_1_InterProScan_Protein_0013_PFAM_result_0002
7325383	7330706	polypeptide_domain
			source	PFAM
			interpro_annotation	DOMAIN # Plastocyanin-like (IPR003245)
			protein_derived_from	scaffold23685_chunk_1_AUGUSTUS_wheat_488465_504851_gene_013_mRNA_001
			name	InterProScan_Protein_0013_PFAM_result_0004
			note	Plastocyanin-like domain
			e_value	1.7e-12
			go_annotations	MOLECULAR_FUNCTION # electron carrier activity (GO:0009055)
			id	scaffold23685_chunk_1_InterProScan_Protein_0013_PFAM_result_0004
7642901	7643008	polypeptide_domain
			source	PFAM
			interpro_annotation	FAMILY # Gamma thionin (IPR008176)
			protein_derived_from	scaffold23685_chunk_1_AUGUSTUS_wheat_816020_821064_gene_016_mRNA_001
			name	InterProScan_Protein_0016_PFAM_result_0002
			note	Gamma-thionin family
			e_value	3.8e-11
			go_annotations	BIOLOGICAL_PROCESS # defense response (GO:0006952)
			id	scaffold23685_chunk_1_InterProScan_Protein_0016_PFAM_result_0002
7646582	7647100	polypeptide_domain
			source	PFAM
			interpro_annotation	DOMAIN # No apical meristem-associated - C-terminal domain (IPR029466)
			protein_derived_from	scaffold23685_chunk_1_AUGUSTUS_wheat_816020_821064_gene_016_mRNA_001
			name	InterProScan_Protein_0016_PFAM_result_0001
			note	No apical meristem-associated C-terminal domain
			e_value	4.7e-16
			id	scaffold23685_chunk_1_InterProScan_Protein_0016_PFAM_result_0001
7653685	7653026	polypeptide_domain
			source	PFAM
			interpro_annotation	REPEAT # Tetratricopeptide TPR2 (IPR013105)
			protein_derived_from	scaffold23685_chunk_1_EXONERATE_BLASTX_RefProtMethForWheatPipe_826263_827436_LOC_Os05g01460.5_Match_0109_mRNA_0001
			name	InterProScan_Protein_0109_PFAM_result_0001
			note	Tetratricopeptide repeat
			e_value	0.013
			id	scaffold23685_chunk_1_InterProScan_Protein_0109_PFAM_result_0001
7676145	7675918	polypeptide_domain
			source	PFAM
			interpro_annotation	DOMAIN # Glutathione S-transferase - C-terminal (IPR004046)
			protein_derived_from	scaffold23685_chunk_1_EXONERATE_BLASTX_RefProtMethForWheatPipe_849260_850595_Sobic.003G164800.1.p_Match_0202_mRNA_0001
			name	InterProScan_Protein_0202_PFAM_result_0001
			note	Glutathione S-transferase - C-terminal domain
			e_value	4.3e-17
			id	scaffold23685_chunk_1_InterProScan_Protein_0202_PFAM_result_0001
7677220	7676296	polypeptide_domain
			source	PFAM
			interpro_annotation	DOMAIN # Glutathione S-transferase - N-terminal (IPR004045)
			protein_derived_from	scaffold23685_chunk_1_EXONERATE_BLASTX_RefProtMethForWheatPipe_849260_850595_Sobic.003G164800.1.p_Match_0202_mRNA_0001
			name	InterProScan_Protein_0202_PFAM_result_0002
			note	Glutathione S-transferase - N-terminal domain
			e_value	8.9e-18
			go_annotations	MOLECULAR_FUNCTION # protein binding (GO:0005515)
			id	scaffold23685_chunk_1_InterProScan_Protein_0202_PFAM_result_0002
7685444	7685298	polypeptide_domain
			source	PFAM
			interpro_annotation	FAMILY # Gamma thionin (IPR008176)
			protein_derived_from	scaffold23685_chunk_1_FGENESH_858642_859557_Gene_0090_mRNA_0001
			name	InterProScan_Protein_0090_PFAM_result_0001
			note	Gamma-thionin family
			e_value	1.6e-15
			go_annotations	BIOLOGICAL_PROCESS # defense response (GO:0006952)
			id	scaffold23685_chunk_1_InterProScan_Protein_0090_PFAM_result_0001
7697441	7697295	polypeptide_domain
			source	PFAM
			interpro_annotation	FAMILY # Gamma thionin (IPR008176)
			protein_derived_from	scaffold23685_chunk_1_EXONERATE_BLASTX_RefProtMethForWheatPipe_870664_870843_GRMZM2G146809_P01_Match_0060_mRNA_0001
			name	InterProScan_Protein_0060_PFAM_result_0001
			note	Gamma-thionin family
			e_value	1e-15
			go_annotations	BIOLOGICAL_PROCESS # defense response (GO:0006952)
			id	scaffold23685_chunk_1_InterProScan_Protein_0060_PFAM_result_0001
7773385	7774071	polypeptide_domain
			source	PFAM
			interpro_annotation	DOMAIN # U box domain (IPR003613)
			protein_derived_from	scaffold23685_chunk_1_FGENESH_871125_947536_Gene_0094_mRNA_0001
			name	InterProScan_Protein_0094_PFAM_result_0001
			pathways_annotations	UniPathway # Protein modification - protein ubiquitination (UPA00143)
			note	U-box domain
			e_value	8.4e-22
			go_annotations	BIOLOGICAL_PROCESS # protein ubiquitination (GO:0016567), MOLECULAR_FUNCTION # ubiquitin-protein transferase activity (GO:0004842)
			id	scaffold23685_chunk_1_InterProScan_Protein_0094_PFAM_result_0001
7778648	7778541	polypeptide_domain
			source	PFAM
			interpro_annotation	DOMAIN # F-box domain (IPR001810)
			protein_derived_from	scaffold23685_chunk_2_FGENESH_544_5667_Gene_0001_mRNA_0001
			name	InterProScan_Protein_0001_PFAM_result_0001
			note	F-box domain
			e_value	2.2e-09
			go_annotations	MOLECULAR_FUNCTION # protein binding (GO:0005515)
			id	scaffold23685_chunk_2_InterProScan_Protein_0001_PFAM_result_0001
7795359	7795003	polypeptide_domain
			source	PFAM
			interpro_annotation	DOMAIN # Domain of unknown function DUF1618 (IPR011676)
			protein_derived_from	scaffold23685_chunk_2_FGENESH_14887_20194_Gene_0004_mRNA_0001
			name	InterProScan_Protein_0004_PFAM_result_0001
			note	Protein of unknown function - DUF1618 -
			e_value	1.5e-20
			id	scaffold23685_chunk_2_InterProScan_Protein_0004_PFAM_result_0001
7811184	7811423	polypeptide_domain
			source	PFAM
			interpro_annotation	DOMAIN # C2 domain (IPR000008)
			protein_derived_from	scaffold23685_chunk_2_FGENESH_34245_36964_Gene_0009_mRNA_0001
			name	InterProScan_Protein_0009_PFAM_result_0001
			note	C2 domain
			e_value	3.1e-20
			go_annotations	MOLECULAR_FUNCTION # protein binding (GO:0005515)
			id	scaffold23685_chunk_2_InterProScan_Protein_0009_PFAM_result_0001
7812936	7813403	polypeptide_domain
			source	PFAM
			interpro_annotation	DOMAIN # Phosphoribosyltransferase C-terminal (IPR013583)
			protein_derived_from	scaffold23685_chunk_2_FGENESH_34245_36964_Gene_0009_mRNA_0001
			name	InterProScan_Protein_0009_PFAM_result_0002
			note	Plant phosphoribosyltransferase C-terminal
			e_value	2.4e-75
			id	scaffold23685_chunk_2_InterProScan_Protein_0009_PFAM_result_0002

## Sheet: wsnp_Ex_c28149_37293173
Supplementary Table 4 List of gene annotations for peak markers ± 500000 bp, shown as output retrieved from URGI database (https://wheat-urgi.versailles.inra.fr/Seq-Repository/Annotations). Closest annotations around the marker position are marked in green.
QYr.jki-1A.2: wsnp_Ex_c28149_37293173 -/+500000 bp
Pos. RefSeq v1.0
Start	End
547484714	547484601	polypeptide_domain
			source	PFAM
			interpro_annotation	DOMAIN # Transposase - MuDR - plant (IPR004332)
			protein_derived_from	scaffold41191_chunk_2_FGENESH_423520_436688_Gene_0054_mRNA_0001
			name	InterProScan_Protein_0054_PFAM_result_0001
			note	MuDR family transposase
			e_value	2e-06
			id	scaffold41191_chunk_2_InterProScan_Protein_0054_PFAM_result_0001
547505198	547503972	polypeptide_domain
			source	PFAM
			interpro_annotation	DOMAIN # Serine-threonine -tyrosine-protein kinase catalytic domain (IPR001245)
			protein_derived_from	scaffold41191_chunk_2_EXONERATE_BLASTX_RefProtMethForWheatPipe_399392_407112_LOC_Os05g44970.1_Match_0068_mRNA_0001
			name	InterProScan_Protein_0068_PFAM_result_0002
			note	Protein tyrosine kinase
			e_value	2.5e-52
			go_annotations	MOLECULAR_FUNCTION # protein kinase activity (GO:0004672), BIOLOGICAL_PROCESS # protein phosphorylation (GO:0006468)
			id	scaffold41191_chunk_2_InterProScan_Protein_0068_PFAM_result_0002
547506270	547505796	polypeptide_domain
			source	PFAM
			interpro_annotation	REPEAT # Leucine-rich repeat (IPR001611)
			protein_derived_from	scaffold41191_chunk_2_EXONERATE_BLASTX_RefProtMethForWheatPipe_399392_407112_LOC_Os05g44970.1_Match_0068_mRNA_0001
			name	InterProScan_Protein_0068_PFAM_result_0001
			note	Leucine rich repeat
			e_value	3.2e-08
			go_annotations	MOLECULAR_FUNCTION # protein binding (GO:0005515)
			id	scaffold41191_chunk_2_InterProScan_Protein_0068_PFAM_result_0001
547511647	547506556	polypeptide_domain
			source	PFAM
			interpro_annotation	DOMAIN # Malectin-like carbohydrate-binding domain (IPR024788)
			protein_derived_from	scaffold41191_chunk_2_EXONERATE_BLASTX_RefProtMethForWheatPipe_399392_407112_LOC_Os05g44970.1_Match_0068_mRNA_0001
			name	InterProScan_Protein_0068_PFAM_result_0003
			note	Carbohydrate-binding protein of the ER
			e_value	4.1e-98
			id	scaffold41191_chunk_2_InterProScan_Protein_0068_PFAM_result_0003
547591996	547591940	polypeptide_domain
			source	PFAM
			interpro_annotation	FAMILY # DVL (IPR012552)
			protein_derived_from	scaffold41191_chunk_2_EXONERATE_BLASTX_RefProtMethForWheatPipe_319022_319120_Bradi4g27736.1.p_Match_0032_mRNA_0001
			name	InterProScan_Protein_0032_PFAM_result_0001
			note	DVL family
			e_value	1.3e-12
			id	scaffold41191_chunk_2_InterProScan_Protein_0032_PFAM_result_0001
547675413	547675357	polypeptide_domain
			source	PFAM
			interpro_annotation	FAMILY # DVL (IPR012552)
			protein_derived_from	scaffold41191_chunk_2_EXONERATE_BLASTX_RefProtMethForWheatPipe_235605_235703_Bradi4g27736.1.p_Match_0031_mRNA_0001
			name	InterProScan_Protein_0031_PFAM_result_0001
			note	DVL family
			e_value	1.3e-12
			id	scaffold41191_chunk_2_InterProScan_Protein_0031_PFAM_result_0001
547687374	547687318	polypeptide_domain
			source	PFAM
			interpro_annotation	FAMILY # DVL (IPR012552)
			protein_derived_from	scaffold41191_chunk_2_EXONERATE_BLASTX_RefProtMethForWheatPipe_223662_223742_Bradi2g47271.1.p_Match_0022_mRNA_0001
			name	InterProScan_Protein_0022_PFAM_result_0001
			note	DVL family
			e_value	4.2e-13
			id	scaffold41191_chunk_2_InterProScan_Protein_0022_PFAM_result_0001
547879026	547878826	polypeptide_domain
			source	PFAM
			interpro_annotation	DOMAIN # Transposase - MuDR - plant (IPR004332)
			protein_derived_from	scaffold41191_chunk_2_EXONERATE_BLASTX_RefProtMethForWheatPipe_31776_32003_MLOC_41224.1_Match_0109_mRNA_0001
			name	InterProScan_Protein_0109_PFAM_result_0001
			note	MuDR family transposase
			e_value	7e-11
			id	scaffold41191_chunk_2_InterProScan_Protein_0109_PFAM_result_0001
547887101	547887253	polypeptide_domain
			source	PFAM
			interpro_annotation	DOMAIN # AP2 -ERF domain (IPR001471)
			protein_derived_from	scaffold41191_chunk_2_FGENESH_23227_24408_Gene_0008_mRNA_0001
			name	InterProScan_Protein_0008_PFAM_result_0001
			note	AP2 domain
			e_value	1.4e-18
			go_annotations	MOLECULAR_FUNCTION # sequence-specific DNA binding transcription factor activity (GO:0003700), BIOLOGICAL_PROCESS # regulation of transcription - DNA-templated (GO:0006355)
			id	scaffold41191_chunk_2_InterProScan_Protein_0008_PFAM_result_0001
547908057	547907908	polypeptide_domain
			source	PFAM
			interpro_annotation	DOMAIN # AP2 -ERF domain (IPR001471)
			protein_derived_from	scaffold41191_chunk_2_AUGUSTUS_wheat_2536_3525_gene_001_mRNA_001
			name	InterProScan_Protein_0001_PFAM_result_0001
			note	AP2 domain
			e_value	2.5e-18
			go_annotations	MOLECULAR_FUNCTION # sequence-specific DNA binding transcription factor activity (GO:0003700), BIOLOGICAL_PROCESS # regulation of transcription - DNA-templated (GO:0006355)
			id	scaffold41191_chunk_2_InterProScan_Protein_0001_PFAM_result_0001
547924226	547924426	polypeptide_domain
			source	PFAM
			protein_derived_from	scaffold41191_chunk_1_FGENESH_935901_938559_Gene_0136_mRNA_0001
			name	InterProScan_Protein_0136_PFAM_result_0001
			note	Reverse transcriptase-like
			e_value	7.8e-17
			id	scaffold41191_chunk_1_InterProScan_Protein_0136_PFAM_result_0001
547949975	547950031	polypeptide_domain
			source	PFAM
			interpro_annotation	FAMILY # DVL (IPR012552)
			protein_derived_from	scaffold41191_chunk_1_EXONERATE_BLASTX_RefProtMethForWheatPipe_911020_911139_Bradi2g47269.1.p_Match_0027_mRNA_0001
			name	InterProScan_Protein_0027_PFAM_result_0001
			note	DVL family
			e_value	2.8e-12
			id	scaffold41191_chunk_1_InterProScan_Protein_0027_PFAM_result_0001
547966413	547967874	polypeptide_domain
			source	PFAM
			interpro_annotation	FAMILY # Glycosyl transferase - family 8 (IPR002495)
			protein_derived_from	scaffold41191_chunk_1_EXONERATE_BLASTX_RefProtMethForWheatPipe_893096_895133_GRMZM2G048008_P01_Match_0043_mRNA_0001
			name	InterProScan_Protein_0043_PFAM_result_0001
			note	Glycosyl transferase family 8
			e_value	2.4e-68
			go_annotations	MOLECULAR_FUNCTION # transferase activity - transferring glycosyl groups (GO:0016757)
			id	scaffold41191_chunk_1_InterProScan_Protein_0043_PFAM_result_0001
547974965	547975021	polypeptide_domain
			source	PFAM
			interpro_annotation	FAMILY # DVL (IPR012552)
			protein_derived_from	scaffold41191_chunk_1_FGENESH_885741_886295_Gene_0121_mRNA_0001
			name	InterProScan_Protein_0121_PFAM_result_0001
			note	DVL family
			e_value	3.2e-12
			id	scaffold41191_chunk_1_InterProScan_Protein_0121_PFAM_result_0001
547978062	547978118	polypeptide_domain
			source	PFAM
			interpro_annotation	FAMILY # DVL (IPR012552)
			protein_derived_from	scaffold41191_chunk_1_FGENESH_882408_883193_Gene_0118_mRNA_0001
			name	InterProScan_Protein_0118_PFAM_result_0001
			note	DVL family
			e_value	9.8e-13
			id	scaffold41191_chunk_1_InterProScan_Protein_0118_PFAM_result_0001
547981662	547981555	polypeptide_domain
			source	PFAM
			interpro_annotation	DOMAIN # F-box domain (IPR001810)
			protein_derived_from	scaffold41191_chunk_1_EXONERATE_BLASTX_RefProtMethForWheatPipe_879383_880459_Bradi2g15400.2.p_Match_0018_mRNA_0001
			name	InterProScan_Protein_0018_PFAM_result_0001
			note	F-box domain
			e_value	2.3e-08
			go_annotations	MOLECULAR_FUNCTION # protein binding (GO:0005515)
			id	scaffold41191_chunk_1_InterProScan_Protein_0018_PFAM_result_0001
548278480	548278893	polypeptide_domain
			source	PFAM
			interpro_annotation	DOMAIN # Endonuclease -exonuclease -phosphatase (IPR005135)
			protein_derived_from	scaffold41191_chunk_1_EXONERATE_BLASTX_RefProtMethForWheatPipe_582152_582586_Bradi1g19599.1.p_Match_0014_mRNA_0001
			name	InterProScan_Protein_0014_PFAM_result_0001
			note	Endonuclease -Exonuclease -phosphatase family
			e_value	7.4e-08
			id	scaffold41191_chunk_1_InterProScan_Protein_0014_PFAM_result_0001
548437788	548437898	polypeptide_domain
			source	PFAM
			interpro_annotation	DOMAIN # F-box domain (IPR001810)
			protein_derived_from	scaffold41191_chunk_1_AUGUSTUS_wheat_421817_428716_gene_012_mRNA_001
			name	InterProScan_Protein_0012_PFAM_result_0001
			note	F-box domain
			e_value	2.7e-08
			go_annotations	MOLECULAR_FUNCTION # protein binding (GO:0005515)
			id	scaffold41191_chunk_1_InterProScan_Protein_0012_PFAM_result_0001
548444286	548444342	polypeptide_domain
			source	PFAM
			interpro_annotation	FAMILY # DVL (IPR012552)
			protein_derived_from	scaffold41191_chunk_1_EXONERATE_BLASTX_RefProtMethForWheatPipe_416700_416798_Bradi2g47271.1.p_Match_0028_mRNA_0001
			name	InterProScan_Protein_0028_PFAM_result_0001
			note	DVL family
			e_value	5.6e-10
			id	scaffold41191_chunk_1_InterProScan_Protein_0028_PFAM_result_0001
548445623	548445679	polypeptide_domain
			source	PFAM
			interpro_annotation	FAMILY # DVL (IPR012552)
			protein_derived_from	scaffold41191_chunk_1_FGENESH_415084_415579_Gene_0064_mRNA_0001
			name	InterProScan_Protein_0064_PFAM_result_0001
			note	DVL family
			e_value	1.8e-11
			id	scaffold41191_chunk_1_InterProScan_Protein_0064_PFAM_result_0001
548454583	548454639	polypeptide_domain
			source	PFAM
			interpro_annotation	FAMILY # DVL (IPR012552)
			protein_derived_from	scaffold41191_chunk_1_EXONERATE_BLASTX_RefProtMethForWheatPipe_406403_406525_Sobic.009G219200.1.p_Match_0131_mRNA_0001
			name	InterProScan_Protein_0131_PFAM_result_0001
			note	DVL family
			e_value	4.8e-12
			id	scaffold41191_chunk_1_InterProScan_Protein_0131_PFAM_result_0001

## Sheet: wsnp_Ex_c6488_11266589
Supplementary Table 4 List of gene annotations for peak markers ± 500000 bp, shown as output retrieved from URGI database (https://wheat-urgi.versailles.inra.fr/Seq-Repository/Annotations). Closest annotations around the marker position are marked in green.
QYr.jki-1A.2: wsnp_Ex_c6488_11266589 -/+500000 bp
Pos. RefSeq v1.0
Start	End
550118083	550118363	polypeptide_domain
			source	PFAM
			interpro_annotation	FAMILY # Protein of unknown function DUF1639 (IPR012438)
			protein_derived_from	scaffold7499_chunk_0_AUGUSTUS_wheat_138258_147155_gene_003_mRNA_001
			name	InterProScan_Protein_0003_PFAM_result_0002
			note	Protein of unknown function - DUF1639 -
			e_value	6.1e-12
			id	scaffold7499_chunk_0_InterProScan_Protein_0003_PFAM_result_0002
550189750	550189577	polypeptide_domain
			source	PFAM
			interpro_annotation	DOMAIN # HAT dimerisation domain - C-terminal (IPR008906)
			protein_derived_from	scaffold7499_chunk_0_EXONERATE_BLASTX_RefProtMethForWheatPipe_66930_67094_LOC_Os08g07550.1_Match_0068_mRNA_0001
			name	InterProScan_Protein_0068_PFAM_result_0001
			note	hAT family C-terminal dimerisation region
			e_value	7.5e-09
			go_annotations	MOLECULAR_FUNCTION # protein dimerization activity (GO:0046983)
			id	scaffold7499_chunk_0_InterProScan_Protein_0068_PFAM_result_0001
550218339	550219278	polypeptide_domain
			source	PFAM
			interpro_annotation	DOMAIN # MATH (IPR002083)
			protein_derived_from	scaffold7499_chunk_0_AUGUSTUS_wheat_37263_52315_gene_001_mRNA_001
			name	InterProScan_Protein_0001_PFAM_result_0001
			note	MATH domain
			e_value	1.3e-05
			go_annotations	MOLECULAR_FUNCTION # protein binding (GO:0005515)
			id	scaffold7499_chunk_0_InterProScan_Protein_0001_PFAM_result_0001
550298369	550299541	polypeptide_domain
			source	PFAM
			interpro_annotation	DOMAIN # MATH (IPR002083)
			protein_derived_from	scaffold24557_chunk_1_EXONERATE_BLASTX_RefProtMethForWheatPipe_41533_45033_MLOC_5729.1_Match_0146_mRNA_0001
			name	InterProScan_Protein_0146_PFAM_result_0001
			note	MATH domain
			e_value	7.8e-07
			go_annotations	MOLECULAR_FUNCTION # protein binding (GO:0005515)
			id	scaffold24557_chunk_1_InterProScan_Protein_0146_PFAM_result_0001
550314194	550313017	polypeptide_domain
			source	PFAM
			interpro_annotation	DOMAIN # Heat shock factor - HSF --type - DNA-binding (IPR000232)
			protein_derived_from	scaffold24557_chunk_1_EXONERATE_BLASTX_RefProtMethForWheatPipe_55545_57448_GRMZM2G010871_P02_Match_0060_mRNA_0001
			name	InterProScan_Protein_0060_PFAM_result_0001
			note	HSF-type DNA-binding
			e_value	4.1e-32
			go_annotations	CELLULAR_COMPONENT # nucleus (GO:0005634), MOLECULAR_FUNCTION # sequence-specific DNA binding (GO:0043565), BIOLOGICAL_PROCESS # regulation of transcription - DNA-templated (GO:0006355), MOLECULAR_FUNCTION # sequence-specific DNA binding transcription factor activity (GO:0003700)
			id	scaffold24557_chunk_1_InterProScan_Protein_0060_PFAM_result_0001
550338571	550338792	polypeptide_domain
			source	PFAM
			interpro_annotation	FAMILY # Protein of unknown function DUF3128 (IPR021475)
			protein_derived_from	scaffold24557_chunk_1_EXONERATE_BLASTX_RefProtMethForWheatPipe_81726_82100_AK372647_Match_0012_mRNA_0001
			name	InterProScan_Protein_0012_PFAM_result_0001
			note	Protein of unknown function - DUF3128 -
			e_value	6.7e-23
			id	scaffold24557_chunk_1_InterProScan_Protein_0012_PFAM_result_0001
550344812	550343067	polypeptide_domain
			source	PFAM
			interpro_annotation	FAMILY # Acireductone dioxygenase ARD family (IPR004313)
			protein_derived_from	scaffold24557_chunk_1_EXONERATE_BLASTX_RefProtMethForWheatPipe_86180_88060_Bradi3g26930.1.p_Match_0037_mRNA_0001
			name	InterProScan_Protein_0037_PFAM_result_0001
			pathways_annotations	MetaCyc # S-methyl-5-thio-alpha-D-ribose 1-phosphate degradation (PWY-4361), UniPathway # Amino-acid biosynthesis - L-methionine biosynthesis via salvage pathway - L-methionine from S-methyl-5-thio-alpha-D-ribose 1-phosphate - step 5 -6 (UPA00904), KEGG # Cysteine and methionine metabolism (00270 1.13.11.54)
			note	ARD -ARD - family
			e_value	7.1e-53
			go_annotations	BIOLOGICAL_PROCESS # oxidation-reduction process (GO:0055114), MOLECULAR_FUNCTION # acireductone dioxygenase -iron- II --requiring - activity (GO:0010309)
			id	scaffold24557_chunk_1_InterProScan_Protein_0037_PFAM_result_0001
550419842	550422437	polypeptide_domain
			source	PFAM
			interpro_annotation	FAMILY # Thymidine kinase (IPR001267)
			protein_derived_from	scaffold24557_chunk_1_SIMsearch_CAT02_162431_165965_gene_0014_mRNA_0001
			name	InterProScan_Protein_0014_PFAM_result_0001
			pathways_annotations	KEGG # Pyrimidine metabolism (00240 2.7.1.21), MetaCyc # Pyrimidine deoxyribonucleosides salvage (PWY-7199), KEGG # Drug metabolism - other enzymes (00983 2.7.1.21)
			note	Thymidine kinase
			e_value	1.2e-54
			go_annotations	MOLECULAR_FUNCTION # ATP binding (GO:0005524), MOLECULAR_FUNCTION # thymidine kinase activity (GO:0004797)
			id	scaffold24557_chunk_1_InterProScan_Protein_0014_PFAM_result_0001
550446986	550446780	polypeptide_domain
			source	PFAM
			protein_derived_from	scaffold24557_chunk_1_EXONERATE_BLASTX_RefProtMethForWheatPipe_189905_190189_MLOC_15335.1_Match_0129_mRNA_0001
			name	InterProScan_Protein_0129_PFAM_result_0001
			note	Reverse transcriptase-like
			e_value	6.6e-13
			id	scaffold24557_chunk_1_InterProScan_Protein_0129_PFAM_result_0001
550450448	550450152	polypeptide_domain
			source	PFAM
			interpro_annotation	DOMAIN # Endonuclease -exonuclease -phosphatase (IPR005135)
			protein_derived_from	scaffold24557_chunk_1_EXONERATE_BLASTX_RefProtMethForWheatPipe_193352_193618_Bradi5g10935.1.p_Match_0057_mRNA_0001
			name	InterProScan_Protein_0057_PFAM_result_0001
			note	Endonuclease-reverse transcriptase
			e_value	2.8e-10
			id	scaffold24557_chunk_1_InterProScan_Protein_0057_PFAM_result_0001
550593451	550593215	polypeptide_domain
			source	PFAM
			interpro_annotation	FAMILY # tRNA dimethylallyltransferase (IPR018022)
			protein_derived_from	scaffold24557_chunk_1_EXONERATE_BLASTX_RefProtMethForWheatPipe_336088_336756_LOC_Os07g09220.1_Match_0116_mRNA_0001
			name	InterProScan_Protein_0116_PFAM_result_0001
			pathways_annotations	KEGG # Zeatin biosynthesis (00908 2.5.1.75), MetaCyc # Cis-zeatin biosynthesis (PWY-2781)
			note	IPP transferase
			e_value	8.7e-12
			go_annotations	BIOLOGICAL_PROCESS # tRNA processing (GO:0008033)
			id	scaffold24557_chunk_1_InterProScan_Protein_0116_PFAM_result_0001
550613493	550613149	polypeptide_domain
			source	PFAM
			interpro_annotation	DOMAIN # RNA-binding - CRM domain (IPR001890)
			protein_derived_from	scaffold24557_chunk_1_SIMsearch_CAT01_354857_359393_gene_0004_mRNA_0001
			name	InterProScan_Protein_0004_PFAM_result_0002
			note	CRS1 - YhbY - CRM - domain
			e_value	8.1e-18
			go_annotations	MOLECULAR_FUNCTION # RNA binding (GO:0003723)
			id	scaffold24557_chunk_1_InterProScan_Protein_0004_PFAM_result_0002
550637369	550635729	polypeptide_domain
			source	PFAM
			interpro_annotation	DOMAIN # NB-ARC (IPR002182)
			protein_derived_from	scaffold24557_chunk_1_EXONERATE_BLASTX_RefProtMethForWheatPipe_377843_381103_Sobic.005G054300.2.p_Match_0171_mRNA_0001
			name	InterProScan_Protein_0171_PFAM_result_0001
			note	NB-ARC domain
			e_value	2.1e-51
			go_annotations	MOLECULAR_FUNCTION # ADP binding (GO:0043531)
			id	scaffold24557_chunk_1_InterProScan_Protein_0171_PFAM_result_0001
550725693	550725362	polypeptide_domain
			source	PFAM
			interpro_annotation	FAMILY # Amidase (IPR000120)
			protein_derived_from	scaffold24557_chunk_1_FGENESH_467432_469704_Gene_0078_mRNA_0001
			name	InterProScan_Protein_0078_PFAM_result_0001
			pathways_annotations	MetaCyc # L-glutamine biosynthesis II - tRNA-dependent - (PWY-5921), KEGG # Aminoacyl-tRNA biosynthesis (00970 6.3.5.7)
			note	Amidase
			e_value	1e-10
			go_annotations	MOLECULAR_FUNCTION # carbon-nitrogen ligase activity - with glutamine as amido-N-donor (GO:0016884)
			id	scaffold24557_chunk_1_InterProScan_Protein_0078_PFAM_result_0001
550875852	550881903	polypeptide_domain
			source	PFAM
			interpro_annotation	FAMILY # Transcription factor IIIC - subunit 5 (IPR019136)
			protein_derived_from	scaffold24557_chunk_1_SIMsearch_CAT02_618765_629457_gene_0004_mRNA_0001
			name	InterProScan_Protein_0004_PFAM_result_0001
			note	RNA polymerase III transcription factor - TF -IIIC subunit
			e_value	1.5e-49
			id	scaffold24557_chunk_1_InterProScan_Protein_0004_PFAM_result_0001
550968793	550968542	polypeptide_domain
			source	PFAM
			interpro_annotation	FAMILY # Glycosyl transferase - family 31 (IPR002659)
			protein_derived_from	scaffold24557_chunk_1_EXONERATE_BLASTX_RefProtMethForWheatPipe_711346_712311_MLOC_56537.1_Match_0145_mRNA_0001
			name	InterProScan_Protein_0145_PFAM_result_0002
			pathways_annotations	UniPathway # Protein modification - protein glycosylation (UPA00378)
			note	Galactosyltransferase
			e_value	5.3e-05
			go_annotations	BIOLOGICAL_PROCESS # protein glycosylation (GO:0006486), CELLULAR_COMPONENT # membrane (GO:0016020), MOLECULAR_FUNCTION # galactosyltransferase activity (GO:0008378)
			id	scaffold24557_chunk_1_InterProScan_Protein_0145_PFAM_result_0002
550972065	550971955	polypeptide_domain
			source	PFAM
			interpro_annotation	REPEAT # WD40 repeat (IPR001680)
			protein_derived_from	scaffold24557_chunk_1_FGENESH_713052_715365_Gene_0118_mRNA_0001
			name	InterProScan_Protein_0118_PFAM_result_0001
			note	WD domain - G-beta repeat
			e_value	1.9e-06
			go_annotations	MOLECULAR_FUNCTION # protein binding (GO:0005515)
			id	scaffold24557_chunk_1_InterProScan_Protein_0118_PFAM_result_0001
551049336	551049549	polypeptide_domain
			source	PFAM
			interpro_annotation	DOMAIN # Zinc finger - RING-CH-type (IPR011016)
			protein_derived_from	scaffold24557_chunk_1_SIMsearch_CAT02_792274_795122_gene_0005_mRNA_0001
			name	InterProScan_Protein_0005_PFAM_result_0001
			pathways_annotations	UniPathway # Protein modification - protein ubiquitination (UPA00143)
			note	RING-variant domain
			e_value	1.8e-11
			go_annotations	MOLECULAR_FUNCTION # zinc ion binding (GO:0008270)
			id	scaffold24557_chunk_1_InterProScan_Protein_0005_PFAM_result_0001
551049718	551050303	polypeptide_domain
			source	PFAM
			interpro_annotation	FAMILY # Protein of unknown function DUF3675 (IPR022143)
			protein_derived_from	scaffold24557_chunk_1_SIMsearch_CAT02_792274_795122_gene_0005_mRNA_0001
			name	InterProScan_Protein_0005_PFAM_result_0002
			note	Protein of unknown function - DUF3675 -
			e_value	3.2e-28
			id	scaffold24557_chunk_1_InterProScan_Protein_0005_PFAM_result_0002

## Sheet: AX-94614313
Supplementary Table 4 List of gene annotations for peak markers ± 500000 bp, shown as output retrieved from URGI database (https://wheat-urgi.versailles.inra.fr/Seq-Repository/Annotations). Closest annotations around the marker position are marked in green.
QYr.jki-1D: AX-94614313 -/+500000 bp
Pos. RefSeq v1.0
Start	End
261841456	261840062	polypeptide_domain
			source	PFAM
			interpro_annotation	DOMAIN # Peptidase S8 -S53 domain (IPR000209)
			protein_derived_from	scaffold42046_chunk_12_EXONERATE_BLASTX_RefProtMethForWheatPipe_769945_772191_Sobic.001G529700.1.p_Match_0217_mRNA_0001
			name	InterProScan_Protein_0217_PFAM_result_0002
			note	Subtilase family
			e_value	4.7e-42
			go_annotations	BIOLOGICAL_PROCESS # proteolysis (GO:0006508), MOLECULAR_FUNCTION # serine-type endopeptidase activity (GO:0004252)
			id	scaffold42046_chunk_12_InterProScan_Protein_0217_PFAM_result_0002
261840775	261840503	polypeptide_domain
			source	PFAM
			interpro_annotation	DOMAIN # Protease-associated domain - PA (IPR003137)
			protein_derived_from	scaffold42046_chunk_12_EXONERATE_BLASTX_RefProtMethForWheatPipe_769945_772191_Sobic.001G529700.1.p_Match_0217_mRNA_0001
			name	InterProScan_Protein_0217_PFAM_result_0001
			note	PA domain
			e_value	1e-05
			id	scaffold42046_chunk_12_InterProScan_Protein_0217_PFAM_result_0001
261841798	261841556	polypeptide_domain
			source	PFAM
			interpro_annotation	DOMAIN # Peptidase S8 propeptide -proteinase inhibitor I9 (IPR010259)
			protein_derived_from	scaffold42046_chunk_12_EXONERATE_BLASTX_RefProtMethForWheatPipe_769945_772191_Sobic.001G529700.1.p_Match_0217_mRNA_0001
			name	InterProScan_Protein_0217_PFAM_result_0003
			note	Peptidase inhibitor I9
			e_value	5.9e-12
			id	scaffold42046_chunk_12_InterProScan_Protein_0217_PFAM_result_0003
261892812	261892381	polypeptide_domain
			source	PFAM
			interpro_annotation	DOMAIN # Glutathione S-transferase - C-terminal (IPR004046)
			protein_derived_from	scaffold42046_chunk_12_EXONERATE_BLASTX_RefProtMethForWheatPipe_718718_719473_AK367284_Match_0010_mRNA_0001
			name	InterProScan_Protein_0010_PFAM_result_0001
			note	Glutathione S-transferase - C-terminal domain
			e_value	3.6e-09
			id	scaffold42046_chunk_12_InterProScan_Protein_0010_PFAM_result_0001
261893079	261892873	polypeptide_domain
			source	PFAM
			interpro_annotation	DOMAIN # Glutathione S-transferase - N-terminal (IPR004045)
			protein_derived_from	scaffold42046_chunk_12_EXONERATE_BLASTX_RefProtMethForWheatPipe_718718_719473_AK367284_Match_0010_mRNA_0001
			name	InterProScan_Protein_0010_PFAM_result_0002
			note	Glutathione S-transferase - N-terminal domain
			e_value	2.7e-13
			go_annotations	MOLECULAR_FUNCTION # protein binding (GO:0005515)
			id	scaffold42046_chunk_12_InterProScan_Protein_0010_PFAM_result_0002
262016812	262017036	polypeptide_domain
			source	PFAM
			interpro_annotation	DOMAIN # Glutathione S-transferase - N-terminal (IPR004045)
			protein_derived_from	scaffold42046_chunk_12_EXONERATE_BLASTX_RefProtMethForWheatPipe_574779_595024_Bradi3g31737.1.p_Match_0042_mRNA_0001
			name	InterProScan_Protein_0042_PFAM_result_0002
			note	Glutathione S-transferase - N-terminal domain
			e_value	2.5e-19
			go_annotations	MOLECULAR_FUNCTION # protein binding (GO:0005515)
			id	scaffold42046_chunk_12_InterProScan_Protein_0042_PFAM_result_0002
262017097	262036967	polypeptide_domain
			source	PFAM
			interpro_annotation	DOMAIN # Glutathione S-transferase - C-terminal (IPR004046)
			protein_derived_from	scaffold42046_chunk_12_EXONERATE_BLASTX_RefProtMethForWheatPipe_574779_595024_Bradi3g31737.1.p_Match_0042_mRNA_0001
			name	InterProScan_Protein_0042_PFAM_result_0001
			note	Glutathione S-transferase - C-terminal domain
			e_value	1e-08
			id	scaffold42046_chunk_12_InterProScan_Protein_0042_PFAM_result_0001
262247479	262247700	polypeptide_domain
			source	PFAM
			interpro_annotation	DOMAIN # Glutathione S-transferase - N-terminal (IPR004045)
			protein_derived_from	scaffold42046_chunk_12_EXONERATE_BLASTX_RefProtMethForWheatPipe_358285_364354_Sobic.003G264400.1.p_Match_0224_mRNA_0001
			name	InterProScan_Protein_0224_PFAM_result_0001
			note	Glutathione S-transferase - N-terminal domain
			e_value	6e-18
			go_annotations	MOLECULAR_FUNCTION # protein binding (GO:0005515)
			id	scaffold42046_chunk_12_InterProScan_Protein_0224_PFAM_result_0001
262287852	262288073	polypeptide_domain
			source	PFAM
			interpro_annotation	DOMAIN # Glutathione S-transferase - N-terminal (IPR004045)
			protein_derived_from	scaffold42046_chunk_12_EXONERATE_BLASTX_RefProtMethForWheatPipe_323325_323975_MLOC_47648.1_Match_0167_mRNA_0001
			name	InterProScan_Protein_0167_PFAM_result_0001
			note	Glutathione S-transferase - N-terminal domain
			e_value	2.4e-19
			go_annotations	MOLECULAR_FUNCTION # protein binding (GO:0005515)
			id	scaffold42046_chunk_12_InterProScan_Protein_0167_PFAM_result_0001
262288146	262288433	polypeptide_domain
			source	PFAM
			interpro_annotation	DOMAIN # Glutathione S-transferase - C-terminal (IPR004046)
			protein_derived_from	scaffold42046_chunk_12_EXONERATE_BLASTX_RefProtMethForWheatPipe_323325_323975_MLOC_47648.1_Match_0167_mRNA_0001
			name	InterProScan_Protein_0167_PFAM_result_0002
			note	Glutathione S-transferase - C-terminal domain
			e_value	1.6e-06
			id	scaffold42046_chunk_12_InterProScan_Protein_0167_PFAM_result_0002
262309661	262309461	polypeptide_domain
			source	PFAM
			interpro_annotation	DOMAIN # Retrotransposon gag domain (IPR005162)
			protein_derived_from	scaffold42046_chunk_12_FGENESH_302049_302855_Gene_0022_mRNA_0001
			name	InterProScan_Protein_0022_PFAM_result_0001
			note	Retrotransposon gag protein
			e_value	3.4e-05
			id	scaffold42046_chunk_12_InterProScan_Protein_0022_PFAM_result_0001
262310700	262310912	polypeptide_domain
			source	PFAM
			interpro_annotation	DOMAIN # Glutathione S-transferase - N-terminal (IPR004045)
			protein_derived_from	scaffold42046_chunk_12_EXONERATE_BLASTX_RefProtMethForWheatPipe_300379_301133_AK362145_Match_0006_mRNA_0001
			name	InterProScan_Protein_0006_PFAM_result_0003
			note	Glutathione S-transferase - N-terminal domain
			e_value	6.6e-17
			go_annotations	MOLECULAR_FUNCTION # protein binding (GO:0005515)
			id	scaffold42046_chunk_12_InterProScan_Protein_0006_PFAM_result_0003
262311113	262311355	polypeptide_domain
			source	PFAM
			interpro_annotation	DOMAIN # Glutathione S-transferase - C-terminal (IPR004046)
			protein_derived_from	scaffold42046_chunk_12_EXONERATE_BLASTX_RefProtMethForWheatPipe_300379_301133_AK362145_Match_0006_mRNA_0001
			name	InterProScan_Protein_0006_PFAM_result_0002
			note	Glutathione S-transferase - C-terminal domain
			e_value	4.8e-06
			id	scaffold42046_chunk_12_InterProScan_Protein_0006_PFAM_result_0002
262314037	262314444	polypeptide_domain
			source	PFAM
			interpro_annotation	FAMILY # Gag-polypeptide of LTR copia-type (IPR029472)
			protein_derived_from	scaffold42046_chunk_12_AUGUSTUS_wheat_276046_297985_gene_004_mRNA_001
			name	InterProScan_Protein_0004_PFAM_result_0001
			note	gag-polypeptide of LTR copia-type
			e_value	3.3e-11
			id	scaffold42046_chunk_12_InterProScan_Protein_0004_PFAM_result_0001
262334606	262334818	polypeptide_domain
			source	PFAM
			interpro_annotation	DOMAIN # Glutathione S-transferase - N-terminal (IPR004045)
			protein_derived_from	scaffold42046_chunk_12_AUGUSTUS_wheat_276046_297985_gene_004_mRNA_001
			name	InterProScan_Protein_0004_PFAM_result_0003
			note	Glutathione S-transferase - N-terminal domain
			e_value	1.4e-17
			go_annotations	MOLECULAR_FUNCTION # protein binding (GO:0005515)
			id	scaffold42046_chunk_12_InterProScan_Protein_0004_PFAM_result_0003
262334988	262335260	polypeptide_domain
			source	PFAM
			interpro_annotation	DOMAIN # Glutathione S-transferase - C-terminal (IPR004046)
			protein_derived_from	scaffold42046_chunk_12_AUGUSTUS_wheat_276046_297985_gene_004_mRNA_001
			name	InterProScan_Protein_0004_PFAM_result_0002
			note	Glutathione S-transferase - C-terminal domain
			e_value	0.00014
			id	scaffold42046_chunk_12_InterProScan_Protein_0004_PFAM_result_0002
262341504	262341719	polypeptide_domain
			source	PFAM
			interpro_annotation	DOMAIN # Glutathione S-transferase - N-terminal (IPR004045)
			protein_derived_from	scaffold42046_chunk_12_EXONERATE_BLASTX_RefProtMethForWheatPipe_269560_270326_Bradi3g31880.1.p_Match_0055_mRNA_0001
			name	InterProScan_Protein_0055_PFAM_result_0002
			note	Glutathione S-transferase - N-terminal domain
			e_value	2.4e-18
			go_annotations	MOLECULAR_FUNCTION # protein binding (GO:0005515)
			id	scaffold42046_chunk_12_InterProScan_Protein_0055_PFAM_result_0002
262341777	262342174	polypeptide_domain
			source	PFAM
			interpro_annotation	DOMAIN # Glutathione S-transferase - C-terminal (IPR004046)
			protein_derived_from	scaffold42046_chunk_12_EXONERATE_BLASTX_RefProtMethForWheatPipe_269560_270326_Bradi3g31880.1.p_Match_0055_mRNA_0001
			name	InterProScan_Protein_0055_PFAM_result_0001
			note	Glutathione S-transferase - C-terminal domain
			e_value	8.5e-07
			id	scaffold42046_chunk_12_InterProScan_Protein_0055_PFAM_result_0001
262526679	262529193	polypeptide_domain
			source	PFAM
			interpro_annotation	DOMAIN # Alpha -beta hydrolase fold-1 (IPR000073)
			protein_derived_from	scaffold42046_chunk_12_SIMsearch_CAT02_82192_86007_gene_0007_mRNA_0001
			name	InterProScan_Protein_0007_PFAM_result_0001
			note	Alpha -beta hydrolase family
			e_value	4.8e-27
			id	scaffold42046_chunk_12_InterProScan_Protein_0007_PFAM_result_0001
262699753	262699947	polypeptide_domain
			source	PFAM
			interpro_annotation	DOMAIN # Transposase - MuDR - plant (IPR004332)
			protein_derived_from	scaffold42046_chunk_11_AUGUSTUS_wheat_859486_863884_gene_008_mRNA_001
			name	InterProScan_Protein_0008_PFAM_result_0002
			note	MuDR family transposase
			e_value	1.2e-08
			id	scaffold42046_chunk_11_InterProScan_Protein_0008_PFAM_result_0002
262700479	262700855	polypeptide_domain
			source	PFAM
			interpro_annotation	DOMAIN # MULE transposase domain (IPR018289)
			protein_derived_from	scaffold42046_chunk_11_AUGUSTUS_wheat_859486_863884_gene_008_mRNA_001
			name	InterProScan_Protein_0008_PFAM_result_0001
			note	MULE transposase domain
			e_value	2e-23
			id	scaffold42046_chunk_11_InterProScan_Protein_0008_PFAM_result_0001
262707180	262706905	polypeptide_domain
			source	PFAM
			interpro_annotation	DOMAIN # mRNA splicing factor - Cwf21 (IPR013170)
			protein_derived_from	scaffold42046_chunk_11_SIMsearch_CAT01_845905_856275_gene_0002_mRNA_0001
			name	InterProScan_Protein_0002_PFAM_result_0002
			note	cwf21 domain
			e_value	6.4e-10
			id	scaffold42046_chunk_11_InterProScan_Protein_0002_PFAM_result_0002
262709730	262709569	polypeptide_domain
			source	PFAM
			interpro_annotation	DOMAIN # SWAP -Surp (IPR000061)
			protein_derived_from	scaffold42046_chunk_11_SIMsearch_CAT01_845905_856275_gene_0002_mRNA_0001
			name	InterProScan_Protein_0002_PFAM_result_0003
			note	Surp module
			e_value	3.2e-15
			go_annotations	BIOLOGICAL_PROCESS # RNA processing (GO:0006396), MOLECULAR_FUNCTION # RNA binding (GO:0003723)
			id	scaffold42046_chunk_11_InterProScan_Protein_0002_PFAM_result_0003
262711040	262710600	polypeptide_domain
			source	PFAM
			interpro_annotation	DOMAIN # RNA recognition motif domain (IPR000504)
			protein_derived_from	scaffold42046_chunk_11_SIMsearch_CAT01_845905_856275_gene_0002_mRNA_0001
			name	InterProScan_Protein_0002_PFAM_result_0001
			note	RNA recognition motif. - a.k.a. RRM - RBD - or RNP domain -
			e_value	1e-11
			go_annotations	MOLECULAR_FUNCTION # nucleic acid binding (GO:0003676)
			id	scaffold42046_chunk_11_InterProScan_Protein_0002_PFAM_result_0001

## Sheet: BobWhite_c13373_250
Supplementary Table 4 List of gene annotations for peak markers ± 500000 bp, shown as output retrieved from URGI database (https://wheat-urgi.versailles.inra.fr/Seq-Repository/Annotations). Closest annotations around the marker position are marked in green.
QYr.jki-2A.1: BobWhite_c13373_250 -/+500000 bp
Pos. RefSeq v1.0
Start	End
3523128	3524441	polypeptide_domain
			source	PFAM
			interpro_annotation	FAMILY # Cytochrome P450 (IPR001128)
			protein_derived_from	scaffold33664_chunk_3_EXONERATE_BLASTX_RefProtMethForWheatPipe_853208_854686_LOC_Os06g30640.1_Match_0303_mRNA_0001
			name	InterProScan_Protein_0303_PFAM_result_0001
			pathways_annotations	Reactome # Biological oxidations (REACT_13433)
			note	Cytochrome P450
			e_value	3.3e-89
			go_annotations	MOLECULAR_FUNCTION # oxidoreductase activity - acting on paired donors - with incorporation or reduction of molecular oxygen (GO:0016705), MOLECULAR_FUNCTION # heme binding (GO:0020037), BIOLOGICAL_PROCESS # oxidation-reduction process (GO:0055114), MOLECULAR_FUNCTION # iron ion binding (GO:0005506)
			id	scaffold33664_chunk_3_InterProScan_Protein_0303_PFAM_result_0001
3534263	3532953	polypeptide_domain
			source	PFAM
			interpro_annotation	FAMILY # Cytochrome P450 (IPR001128)
			protein_derived_from	scaffold33664_chunk_3_EXONERATE_BLASTX_RefProtMethForWheatPipe_843377_844858_Sobic.002G089700.1.p_Match_0379_mRNA_0001
			name	InterProScan_Protein_0379_PFAM_result_0001
			pathways_annotations	Reactome # Biological oxidations (REACT_13433)
			note	Cytochrome P450
			e_value	1.6e-89
			go_annotations	MOLECULAR_FUNCTION # oxidoreductase activity - acting on paired donors - with incorporation or reduction of molecular oxygen (GO:0016705), MOLECULAR_FUNCTION # heme binding (GO:0020037), BIOLOGICAL_PROCESS # oxidation-reduction process (GO:0055114), MOLECULAR_FUNCTION # iron ion binding (GO:0005506)
			id	scaffold33664_chunk_3_InterProScan_Protein_0379_PFAM_result_0001
3539453	3539953	polypeptide_domain
			source	PFAM
			interpro_annotation	FAMILY # Cytochrome P450 (IPR001128)
			protein_derived_from	scaffold33664_chunk_3_FGENESH_837657_839847_Gene_0153_mRNA_0001
			name	InterProScan_Protein_0153_PFAM_result_0001
			pathways_annotations	Reactome # Biological oxidations (REACT_13433)
			note	Cytochrome P450
			e_value	1e-33
			go_annotations	MOLECULAR_FUNCTION # oxidoreductase activity - acting on paired donors - with incorporation or reduction of molecular oxygen (GO:0016705), MOLECULAR_FUNCTION # heme binding (GO:0020037), BIOLOGICAL_PROCESS # oxidation-reduction process (GO:0055114), MOLECULAR_FUNCTION # iron ion binding (GO:0005506)
			id	scaffold33664_chunk_3_InterProScan_Protein_0153_PFAM_result_0001
3594579	3594746	polypeptide_domain
			source	PFAM
			interpro_annotation	DOMAIN # NB-ARC (IPR002182)
			protein_derived_from	scaffold33664_chunk_3_AUGUSTUS_wheat_781906_783824_gene_028_mRNA_001
			name	InterProScan_Protein_0028_PFAM_result_0001
			note	NB-ARC domain
			e_value	1.9e-06
			go_annotations	MOLECULAR_FUNCTION # ADP binding (GO:0043531)
			id	scaffold33664_chunk_3_InterProScan_Protein_0028_PFAM_result_0001
3636210	3636740	polypeptide_domain
			source	PFAM
			interpro_annotation	DOMAIN # NB-ARC (IPR002182)
			protein_derived_from	scaffold33664_chunk_3_AUGUSTUS_wheat_736275_751764_gene_027_mRNA_001
			name	InterProScan_Protein_0027_PFAM_result_0001
			note	NB-ARC domain
			e_value	5.1e-11
			go_annotations	MOLECULAR_FUNCTION # ADP binding (GO:0043531)
			id	scaffold33664_chunk_3_InterProScan_Protein_0027_PFAM_result_0001
3745790	3746182	polypeptide_domain
			source	PFAM
			interpro_annotation	DOMAIN # Domain of unknown function DUF4283 (IPR025558)
			protein_derived_from	scaffold33664_chunk_3_FGENESH_626917_632357_Gene_0131_mRNA_0001
			name	InterProScan_Protein_0131_PFAM_result_0002
			note	Domain of unknown function - DUF4283 -
			e_value	3.6e-27
			id	scaffold33664_chunk_3_InterProScan_Protein_0131_PFAM_result_0002
3746237	3746371	polypeptide_domain
			source	PFAM
			interpro_annotation	DOMAIN # Zinc knuckle CX2CX4HX4C (IPR025836)
			protein_derived_from	scaffold33664_chunk_3_FGENESH_626917_632357_Gene_0131_mRNA_0001
			name	InterProScan_Protein_0131_PFAM_result_0003
			note	Zinc knuckle
			e_value	1.4e-12
			id	scaffold33664_chunk_3_InterProScan_Protein_0131_PFAM_result_0003
3755111	3754761	polypeptide_domain
			source	PFAM
			interpro_annotation	FAMILY # Uncharacterised protein family UPF0546 (IPR018908)
			protein_derived_from	scaffold33664_chunk_3_AUGUSTUS_wheat_622565_623092_gene_026_mRNA_001
			name	InterProScan_Protein_0026_PFAM_result_0001
			note	Uncharacterised protein family UPF0546
			e_value	4.8e-26
			id	scaffold33664_chunk_3_InterProScan_Protein_0026_PFAM_result_0001
3755111	3754761	polypeptide_domain_part
			source	PFAM
			name	InterProScan_Protein_0026_PFAM_result_0001_SubDomain_0001
			id	scaffold33664_chunk_3_InterProScan_Protein_0026_PFAM_result_0001_SubDomain_0001
3760276	3761101	polypeptide_domain
			source	PFAM
			interpro_annotation	DOMAIN # B3 DNA binding domain (IPR003340)
			protein_derived_from	scaffold33664_chunk_3_SIMsearch_CAT02_615760_618602_gene_0018_mRNA_0001
			name	InterProScan_Protein_0018_PFAM_result_0001
			note	B3 DNA binding domain
			e_value	1.1e-15
			go_annotations	MOLECULAR_FUNCTION # DNA binding (GO:0003677)
			id	scaffold33664_chunk_3_InterProScan_Protein_0018_PFAM_result_0001
3767550	3767278	polypeptide_domain
			source	PFAM
			interpro_annotation	DOMAIN # HAT dimerisation domain - C-terminal (IPR008906)
			protein_derived_from	scaffold33664_chunk_3_EXONERATE_BLASTX_RefProtMethForWheatPipe_609763_610518_GRMZM2G345963_P01_Match_0190_mRNA_0001
			name	InterProScan_Protein_0190_PFAM_result_0001
			note	hAT family C-terminal dimerisation region
			e_value	1.4e-16
			go_annotations	MOLECULAR_FUNCTION # protein dimerization activity (GO:0046983)
			id	scaffold33664_chunk_3_InterProScan_Protein_0190_PFAM_result_0001
3767550	3767278	polypeptide_domain_part
			source	PFAM
			name	InterProScan_Protein_0190_PFAM_result_0001_SubDomain_0001
			id	scaffold33664_chunk_3_InterProScan_Protein_0190_PFAM_result_0001_SubDomain_0001
3768795	3768424	polypeptide_domain
			source	PFAM
			interpro_annotation	DOMAIN # Domain of unknown function DUF4371 (IPR025398)
			protein_derived_from	scaffold33664_chunk_3_EXONERATE_BLASTX_RefProtMethForWheatPipe_608887_609312_GRMZM2G449430_P01_Match_0219_mRNA_0001
			name	InterProScan_Protein_0219_PFAM_result_0001
			note	Domain of unknown function - DUF4371 -
			e_value	1.1e-26
			id	scaffold33664_chunk_3_InterProScan_Protein_0219_PFAM_result_0001
3795154	3795297	polypeptide_domain
			source	PFAM
			interpro_annotation	REPEAT # Pentatricopeptide repeat (IPR002885)
			protein_derived_from	scaffold33664_chunk_3_EXONERATE_BLASTX_RefProtMethForWheatPipe_580699_582708_Sobic.010G153600.1.p_Match_0415_mRNA_0001
			name	InterProScan_Protein_0415_PFAM_result_0001
			note	PPR repeat family
			e_value	2.3e-10
			id	scaffold33664_chunk_3_InterProScan_Protein_0415_PFAM_result_0001
3795475	3795552	polypeptide_domain
			source	PFAM
			interpro_annotation	REPEAT # Pentatricopeptide repeat (IPR002885)
			protein_derived_from	scaffold33664_chunk_3_EXONERATE_BLASTX_RefProtMethForWheatPipe_580699_582708_Sobic.010G153600.1.p_Match_0415_mRNA_0001
			name	InterProScan_Protein_0415_PFAM_result_0002
			note	PPR repeat
			e_value	1.6e-05
			id	scaffold33664_chunk_3_InterProScan_Protein_0415_PFAM_result_0002
3796630	3797001	polypeptide_domain
			source	PFAM
			protein_derived_from	scaffold33664_chunk_3_EXONERATE_BLASTX_RefProtMethForWheatPipe_580699_582708_Sobic.010G153600.1.p_Match_0415_mRNA_0001
			name	InterProScan_Protein_0415_PFAM_result_0003
			note	DYW family of nucleic acid deaminases
			e_value	3e-19
			id	scaffold33664_chunk_3_InterProScan_Protein_0415_PFAM_result_0003
3817289	3817711	polypeptide_domain
			source	PFAM
			interpro_annotation	FAMILY # UDP-glucuronosyl -UDP-glucosyltransferase (IPR002213)
			protein_derived_from	scaffold33664_chunk_3_AUGUSTUS_wheat_544115_561304_gene_022_mRNA_001
			name	InterProScan_Protein_0022_PFAM_result_0001
			note	UDP-glucoronosyl and UDP-glucosyl transferase
			e_value	1.7e-21
			go_annotations	BIOLOGICAL_PROCESS # metabolic process (GO:0008152), MOLECULAR_FUNCTION # transferase activity - transferring hexosyl groups (GO:0016758)
			id	scaffold33664_chunk_3_InterProScan_Protein_0022_PFAM_result_0001
3864734	3863173	polypeptide_domain
			source	PFAM
			interpro_annotation	FAMILY # Cytochrome P450 (IPR001128)
			protein_derived_from	scaffold33664_chunk_3_EXONERATE_BLASTX_RefProtMethForWheatPipe_512900_514605_MLOC_58632.3_Match_0353_mRNA_0001
			name	InterProScan_Protein_0353_PFAM_result_0001
			pathways_annotations	Reactome # Biological oxidations (REACT_13433)
			note	Cytochrome P450
			e_value	1.4e-83
			go_annotations	MOLECULAR_FUNCTION # oxidoreductase activity - acting on paired donors - with incorporation or reduction of molecular oxygen (GO:0016705), MOLECULAR_FUNCTION # heme binding (GO:0020037), BIOLOGICAL_PROCESS # oxidation-reduction process (GO:0055114), MOLECULAR_FUNCTION # iron ion binding (GO:0005506)
			id	scaffold33664_chunk_3_InterProScan_Protein_0353_PFAM_result_0001
3918044	3908844	polypeptide_domain
			source	PFAM
			interpro_annotation	DOMAIN # ABC transporter-like (IPR003439)
			protein_derived_from	scaffold33664_chunk_3_EXONERATE_BLASTX_RefProtMethForWheatPipe_447004_472326_Bradi2g47400.1.p_Match_0053_mRNA_0001
			name	InterProScan_Protein_0053_PFAM_result_0001
			note	ABC transporter
			e_value	2.8e-32
			go_annotations	MOLECULAR_FUNCTION # ATPase activity (GO:0016887), MOLECULAR_FUNCTION # ATP binding (GO:0005524)
			id	scaffold33664_chunk_3_InterProScan_Protein_0053_PFAM_result_0001
3930639	3918240	polypeptide_domain
			source	PFAM
			interpro_annotation	DOMAIN # ABC transporter type 1 - transmembrane domain (IPR011527)
			protein_derived_from	scaffold33664_chunk_3_EXONERATE_BLASTX_RefProtMethForWheatPipe_447004_472326_Bradi2g47400.1.p_Match_0053_mRNA_0001
			name	InterProScan_Protein_0053_PFAM_result_0002
			note	ABC transporter transmembrane region
			e_value	5e-59
			go_annotations	BIOLOGICAL_PROCESS # transmembrane transport (GO:0055085), CELLULAR_COMPONENT # integral component of membrane (GO:0016021), BIOLOGICAL_PROCESS # transport (GO:0006810), MOLECULAR_FUNCTION # ATP binding (GO:0005524), MOLECULAR_FUNCTION # ATPase activity - coupled to transmembrane movement of substances (GO:0042626)
			id	scaffold33664_chunk_3_InterProScan_Protein_0053_PFAM_result_0002
3960479	3962494	polypeptide_domain
			source	PFAM
			interpro_annotation	DOMAIN # Dehydrogenase - E1 component (IPR001017)
			protein_derived_from	scaffold33664_chunk_3_EXONERATE_BLASTX_RefProtMethForWheatPipe_415122_417251_LOC_Os04g02900.2_Match_0285_mRNA_0001
			name	InterProScan_Protein_0285_PFAM_result_0001
			note	Dehydrogenase E1 component
			e_value	1.5e-98
			go_annotations	MOLECULAR_FUNCTION # oxidoreductase activity - acting on the aldehyde or oxo group of donors - disulfide as acceptor (GO:0016624), BIOLOGICAL_PROCESS # metabolic process (GO:0008152)
			id	scaffold33664_chunk_3_InterProScan_Protein_0285_PFAM_result_0001
4021436	4021263	polypeptide_domain
			source	PFAM
			interpro_annotation	DOMAIN # Transposase - MuDR - N-terminal (IPR015401)
			protein_derived_from	scaffold33664_chunk_3_FGENESH_354911_362432_Gene_0074_mRNA_0001
			name	InterProScan_Protein_0074_PFAM_result_0001
			note	Domain of unknown function - DUF1979 -
			e_value	6.4e-07
			id	scaffold33664_chunk_3_InterProScan_Protein_0074_PFAM_result_0001
4037828	4037953	polypeptide_domain
			source	PFAM
			interpro_annotation	DOMAIN # Leucine-rich repeat-containing N-terminal - type 2 (IPR013210)
			protein_derived_from	scaffold33664_chunk_3_EXONERATE_BLASTX_RefProtMethForWheatPipe_336666_339923_Bradi4g26795.1.p_Match_0078_mRNA_0001
			name	InterProScan_Protein_0078_PFAM_result_0004
			note	Leucine rich repeat N-terminal domain
			e_value	0.00016
			id	scaffold33664_chunk_3_InterProScan_Protein_0078_PFAM_result_0004
4038194	4038745	polypeptide_domain
			source	PFAM
			interpro_annotation	REPEAT # Leucine rich repeat 4 (IPR025875)
			protein_derived_from	scaffold33664_chunk_3_EXONERATE_BLASTX_RefProtMethForWheatPipe_336666_339923_Bradi4g26795.1.p_Match_0078_mRNA_0001
			name	InterProScan_Protein_0078_PFAM_result_0005
			note	Leucine Rich repeats - 2 copies -
			e_value	7.3e-07
			id	scaffold33664_chunk_3_InterProScan_Protein_0078_PFAM_result_0005
4038773	4038952	polypeptide_domain
			source	PFAM
			interpro_annotation	REPEAT # Leucine-rich repeat (IPR001611)
			protein_derived_from	scaffold33664_chunk_3_EXONERATE_BLASTX_RefProtMethForWheatPipe_336666_339923_Bradi4g26795.1.p_Match_0078_mRNA_0001
			name	InterProScan_Protein_0078_PFAM_result_0002
			note	Leucine rich repeat
			e_value	2.7e-08
			go_annotations	MOLECULAR_FUNCTION # protein binding (GO:0005515)
			id	scaffold33664_chunk_3_InterProScan_Protein_0078_PFAM_result_0002
4039415	4039462	polypeptide_domain
			source	PFAM
			interpro_annotation	REPEAT # Leucine-rich repeat (IPR001611)
			protein_derived_from	scaffold33664_chunk_3_EXONERATE_BLASTX_RefProtMethForWheatPipe_336666_339923_Bradi4g26795.1.p_Match_0078_mRNA_0001
			name	InterProScan_Protein_0078_PFAM_result_0001
			note	Leucine rich repeat
			e_value	4.5
			go_annotations	MOLECULAR_FUNCTION # protein binding (GO:0005515)
			id	scaffold33664_chunk_3_InterProScan_Protein_0078_PFAM_result_0001
4040084	4040995	polypeptide_domain
			source	PFAM
			interpro_annotation	DOMAIN # Protein kinase domain (IPR000719)
			protein_derived_from	scaffold33664_chunk_3_EXONERATE_BLASTX_RefProtMethForWheatPipe_336666_339923_Bradi4g26795.1.p_Match_0078_mRNA_0001
			name	InterProScan_Protein_0078_PFAM_result_0003
			note	Protein kinase domain
			e_value	3.8e-47
			go_annotations	BIOLOGICAL_PROCESS # protein phosphorylation (GO:0006468), MOLECULAR_FUNCTION # protein kinase activity (GO:0004672), MOLECULAR_FUNCTION # ATP binding (GO:0005524)
			id	scaffold33664_chunk_3_InterProScan_Protein_0078_PFAM_result_0003
4042919	4043101	polypeptide_domain
			source	PFAM
			interpro_annotation	REPEAT # Leucine-rich repeat (IPR001611)
			protein_derived_from	scaffold33664_chunk_3_FGENESH_331671_335211_Gene_0065_mRNA_0001
			name	InterProScan_Protein_0065_PFAM_result_0004
			note	Leucine rich repeat
			e_value	3.3e-07
			go_annotations	MOLECULAR_FUNCTION # protein binding (GO:0005515)
			id	scaffold33664_chunk_3_InterProScan_Protein_0065_PFAM_result_0004
4043138	4043206	polypeptide_domain
			source	PFAM
			interpro_annotation	REPEAT # Leucine-rich repeat (IPR001611)
			protein_derived_from	scaffold33664_chunk_3_FGENESH_331671_335211_Gene_0065_mRNA_0001
			name	InterProScan_Protein_0065_PFAM_result_0003
			note	Leucine Rich Repeat
			e_value	0.36
			go_annotations	MOLECULAR_FUNCTION # protein binding (GO:0005515)
			id	scaffold33664_chunk_3_InterProScan_Protein_0065_PFAM_result_0003
4043498	4043536	polypeptide_domain
			source	PFAM
			interpro_annotation	REPEAT # Leucine-rich repeat (IPR001611)
			protein_derived_from	scaffold33664_chunk_3_FGENESH_331671_335211_Gene_0065_mRNA_0001
			name	InterProScan_Protein_0065_PFAM_result_0005
			note	Leucine rich repeat
			e_value	2.9
			go_annotations	MOLECULAR_FUNCTION # protein binding (GO:0005515)
			id	scaffold33664_chunk_3_InterProScan_Protein_0065_PFAM_result_0005
4043570	4043680	polypeptide_domain
			source	PFAM
			interpro_annotation	REPEAT # Leucine rich repeat 4 (IPR025875)
			protein_derived_from	scaffold33664_chunk_3_FGENESH_331671_335211_Gene_0065_mRNA_0001
			name	InterProScan_Protein_0065_PFAM_result_0002
			note	Leucine Rich repeats - 2 copies -
			e_value	2.6e-09
			id	scaffold33664_chunk_3_InterProScan_Protein_0065_PFAM_result_0002
4047205	4047004	polypeptide_domain
			source	PFAM
			interpro_annotation	REPEAT # Leucine rich repeat 4 (IPR025875)
			protein_derived_from	scaffold33664_chunk_3_FGENESH_330005_331340_Gene_0064_mRNA_0001
			name	InterProScan_Protein_0064_PFAM_result_0002
			note	Leucine Rich repeats - 2 copies -
			e_value	5e-07
			id	scaffold33664_chunk_3_InterProScan_Protein_0064_PFAM_result_0002
4047583	4047383	polypeptide_domain
			source	PFAM
			interpro_annotation	DOMAIN # Leucine-rich repeat-containing N-terminal - type 2 (IPR013210)
			protein_derived_from	scaffold33664_chunk_3_FGENESH_330005_331340_Gene_0064_mRNA_0001
			name	InterProScan_Protein_0064_PFAM_result_0001
			note	Leucine rich repeat N-terminal domain
			e_value	2.1e-07
			id	scaffold33664_chunk_3_InterProScan_Protein_0064_PFAM_result_0001
4092462	4093778	polypeptide_domain
			source	PFAM
			interpro_annotation	FAMILY # Cytochrome P450 (IPR001128)
			protein_derived_from	scaffold33664_chunk_3_AUGUSTUS_wheat_280761_293945_gene_013_mRNA_001
			name	InterProScan_Protein_0013_PFAM_result_0001
			pathways_annotations	Reactome # Biological oxidations (REACT_13433)
			note	Cytochrome P450
			e_value	2.3e-49
			go_annotations	MOLECULAR_FUNCTION # oxidoreductase activity - acting on paired donors - with incorporation or reduction of molecular oxygen (GO:0016705), MOLECULAR_FUNCTION # heme binding (GO:0020037), BIOLOGICAL_PROCESS # oxidation-reduction process (GO:0055114), MOLECULAR_FUNCTION # iron ion binding (GO:0005506)
			id	scaffold33664_chunk_3_InterProScan_Protein_0013_PFAM_result_0001
4109692	4109405	polypeptide_domain
			source	PFAM
			interpro_annotation	FAMILY # Gibberellin regulated protein (IPR003854)
			protein_derived_from	scaffold33664_chunk_3_FGENESH_267520_271399_Gene_0051_mRNA_0001
			name	InterProScan_Protein_0051_PFAM_result_0001
			note	Gibberellin regulated protein
			e_value	1.8e-13
			id	scaffold33664_chunk_3_InterProScan_Protein_0051_PFAM_result_0001
4139350	4139532	polypeptide_domain
			source	PFAM
			interpro_annotation	DOMAIN # Agenet-like domain (IPR008395)
			protein_derived_from	scaffold33664_chunk_3_EXONERATE_BLASTX_RefProtMethForWheatPipe_238072_239698_AK356649_Match_0013_mRNA_0001
			name	InterProScan_Protein_0013_PFAM_result_0002
			note	Agenet domain
			e_value	8.8e-08
			id	scaffold33664_chunk_3_InterProScan_Protein_0013_PFAM_result_0002
4169424	4168506	polypeptide_domain
			source	PFAM
			interpro_annotation	DOMAIN # GAT domain (IPR004152)
			protein_derived_from	scaffold33664_chunk_3_EXONERATE_BLASTX_RefProtMethForWheatPipe_206000_209458_GRMZM2G054354_P01_Match_0132_mRNA_0001
			name	InterProScan_Protein_0132_PFAM_result_0002
			note	GAT domain
			e_value	3.4e-19
			go_annotations	CELLULAR_COMPONENT # intracellular (GO:0005622), BIOLOGICAL_PROCESS # intracellular protein transport (GO:0006886)
			id	scaffold33664_chunk_3_InterProScan_Protein_0132_PFAM_result_0002
4171604	4169560	polypeptide_domain
			source	PFAM
			interpro_annotation	DOMAIN # VHS (IPR002014)
			protein_derived_from	scaffold33664_chunk_3_EXONERATE_BLASTX_RefProtMethForWheatPipe_206000_209458_GRMZM2G054354_P01_Match_0132_mRNA_0001
			name	InterProScan_Protein_0132_PFAM_result_0001
			note	VHS domain
			e_value	2e-22
			go_annotations	BIOLOGICAL_PROCESS # intracellular protein transport (GO:0006886)
			id	scaffold33664_chunk_3_InterProScan_Protein_0132_PFAM_result_0001
4180728	4180916	polypeptide_domain
			source	PFAM
			interpro_annotation	DOMAIN # Domain of unknown function DUF4220 (IPR025315)
			protein_derived_from	scaffold33664_chunk_3_FGENESH_195284_197488_Gene_0034_mRNA_0001
			name	InterProScan_Protein_0034_PFAM_result_0002
			note	Domain of unknown function - DUF4220 -
			e_value	7.7e-09
			id	scaffold33664_chunk_3_InterProScan_Protein_0034_PFAM_result_0002
4182091	4182237	polypeptide_domain
			source	PFAM
			interpro_annotation	FAMILY # Protein of unknown function DUF594 (IPR007658)
			protein_derived_from	scaffold33664_chunk_3_FGENESH_195284_197488_Gene_0034_mRNA_0001
			name	InterProScan_Protein_0034_PFAM_result_0001
			note	Protein of unknown function - DUF594
			e_value	3.4e-18
			id	scaffold33664_chunk_3_InterProScan_Protein_0034_PFAM_result_0001
4212619	4213305	polypeptide_domain
			source	PFAM
			interpro_annotation	FAMILY # Protein of unknown function DUF1644 (IPR012866)
			protein_derived_from	scaffold33664_chunk_3_EXONERATE_BLASTX_RefProtMethForWheatPipe_164128_165174_GRMZM2G077150_P01_Match_0140_mRNA_0001
			name	InterProScan_Protein_0140_PFAM_result_0001
			note	Protein of unknown function - DUF1644 -
			e_value	2.4e-72
			id	scaffold33664_chunk_3_InterProScan_Protein_0140_PFAM_result_0001
4219086	4216852	polypeptide_domain
			source	PFAM
			interpro_annotation	DOMAIN # YTH domain (IPR007275)
			protein_derived_from	scaffold33664_chunk_3_SIMsearch_CAT02_156403_161901_gene_0008_mRNA_0001
			name	InterProScan_Protein_0008_PFAM_result_0001
			note	YT521-B-like domain
			e_value	4.3e-43
			id	scaffold33664_chunk_3_InterProScan_Protein_0008_PFAM_result_0001
4293741	4292794	polypeptide_domain
			source	PFAM
			interpro_annotation	FAMILY # Flavin monooxygenase-like (IPR020946)
			protein_derived_from	scaffold33664_chunk_3_EXONERATE_BLASTX_RefProtMethForWheatPipe_83956_85122_LOC_Os01g53200.1_Match_0256_mRNA_0001
			name	InterProScan_Protein_0256_PFAM_result_0001
			note	Flavin-binding monooxygenase-like
			e_value	5.3e-27
			go_annotations	MOLECULAR_FUNCTION # flavin adenine dinucleotide binding (GO:0050660), BIOLOGICAL_PROCESS # oxidation-reduction process (GO:0055114), MOLECULAR_FUNCTION # N -N-dimethylaniline monooxygenase activity (GO:0004499), MOLECULAR_FUNCTION # NADP binding (GO:0050661)
			id	scaffold33664_chunk_3_InterProScan_Protein_0256_PFAM_result_0001
4313142	4311700	polypeptide_domain
			source	PFAM
			interpro_annotation	DOMAIN # 3 --5 - exonuclease domain (IPR002562)
			protein_derived_from	scaffold33664_chunk_3_EXONERATE_BLASTX_RefProtMethForWheatPipe_63939_66063_Sobic.006G012300.1.p_Match_0404_mRNA_0001
			name	InterProScan_Protein_0404_PFAM_result_0001
			note	3 --5 - exonuclease
			e_value	2.1e-22
			go_annotations	BIOLOGICAL_PROCESS # nucleobase-containing compound metabolic process (GO:0006139), MOLECULAR_FUNCTION # 3 --5 - exonuclease activity (GO:0008408), MOLECULAR_FUNCTION # nucleic acid binding (GO:0003676)
			id	scaffold33664_chunk_3_InterProScan_Protein_0404_PFAM_result_0001
4334421	4334678	polypeptide_domain
			source	PFAM
			interpro_annotation	DOMAIN # Reverse transcriptase zinc-binding domain (IPR026960)
			protein_derived_from	scaffold33664_chunk_3_EXONERATE_BLASTX_RefProtMethForWheatPipe_42869_43375_MLOC_70205.1_Match_0366_mRNA_0001
			name	InterProScan_Protein_0366_PFAM_result_0001
			note	zinc-binding in reverse transcriptase
			e_value	1e-29
			id	scaffold33664_chunk_3_InterProScan_Protein_0366_PFAM_result_0001
4358354	4358638	polypeptide_domain
			source	PFAM
			interpro_annotation	DOMAIN # FAR1 DNA binding domain (IPR004330)
			protein_derived_from	scaffold33664_chunk_3_EXONERATE_BLASTX_RefProtMethForWheatPipe_19230_19439_Bradi4g11630.1.p_Match_0074_mRNA_0001
			name	InterProScan_Protein_0074_PFAM_result_0002
			note	FAR1 DNA-binding domain
			e_value	5.2e-21
			id	scaffold33664_chunk_3_InterProScan_Protein_0074_PFAM_result_0002

## Sheet: wsnp_Ku_c23598_33524490
Supplementary Table 4 List of gene annotations for peak markers ± 500000 bp, shown as output retrieved from URGI database (https://wheat-urgi.versailles.inra.fr/Seq-Repository/Annotations). Closest annotations around the marker position are marked in green.
QYr.jki-2A.1: wsnp_Ku_c23598_33524490 -/+500000 bp
Pos. RefSeq v1.0
Start	End
2986775	2987614	polypeptide_domain
			source	PFAM
			interpro_annotation	DOMAIN # NB-ARC (IPR002182)
			protein_derived_from	scaffold46720_chunk_0_SIMsearch_CAT02_366106_370509_gene_0009_mRNA_0001
			name	InterProScan_Protein_0009_PFAM_result_0001
			note	NB-ARC domain
			e_value	6.7e-59
			go_annotations	MOLECULAR_FUNCTION # ADP binding (GO:0043531)
			id	scaffold46720_chunk_0_InterProScan_Protein_0009_PFAM_result_0001
3019867	3018970	polypeptide_domain
			source	PFAM
			interpro_annotation	DOMAIN # Aminotransferase-like - plant mobile domain (IPR019557)
			protein_derived_from	scaffold46720_chunk_0_FGENESH_391746_402886_Gene_0083_mRNA_0001
			name	InterProScan_Protein_0083_PFAM_result_0001
			note	Plant mobile domain
			e_value	2.3e-14
			id	scaffold46720_chunk_0_InterProScan_Protein_0083_PFAM_result_0001
3100466	3101641	polypeptide_domain
			source	PFAM
			interpro_annotation	FAMILY # Proton-dependent oligopeptide transporter family (IPR000109)
			protein_derived_from	scaffold59798-2_chunk_0_EXONERATE_BLASTX_RefProtMethForWheatPipe_150254_151510_LOC_Os10g02220.5_Match_0017_mRNA_0001
			name	InterProScan_Protein_0017_PFAM_result_0001
			pathways_annotations	Reactome # Transmembrane transport of small molecules (REACT_15518),Reactome # Amino acid and oligopeptide SLC transporters (REACT_19419)
			note	POT family
			e_value	5.2e-71
			go_annotations	CELLULAR_COMPONENT # membrane (GO:0016020),BIOLOGICAL_PROCESS # transport (GO:0006810),MOLECULAR_FUNCTION # transporter activity (GO:0005215)
			id	scaffold59798-2_chunk_0_InterProScan_Protein_0017_PFAM_result_0001
3259727	3259386	polypeptide_domain
			source	PFAM
			interpro_annotation	DOMAIN # PGG domain (IPR026961)
			protein_derived_from	scaffold33664_chunk_4_FGENESH_164748_175656_Gene_0027_mRNA_0001
			name	InterProScan_Protein_0027_PFAM_result_0001
			note	Domain of unknown function
			e_value	3.2e-23
			id	scaffold33664_chunk_4_InterProScan_Protein_0027_PFAM_result_0001
3260140	3260045	polypeptide_domain
			source	PFAM
			interpro_annotation	REPEAT # Ankyrin repeat (IPR002110)
			protein_derived_from	scaffold33664_chunk_4_FGENESH_164748_175656_Gene_0027_mRNA_0001
			name	InterProScan_Protein_0027_PFAM_result_0003
			note	Ankyrin repeat
			e_value	0.0034
			go_annotations	MOLECULAR_FUNCTION # protein binding (GO:0005515)
			id	scaffold33664_chunk_4_InterProScan_Protein_0027_PFAM_result_0003
3260407	3260189	polypeptide_domain
			source	PFAM
			interpro_annotation	DOMAIN # Ankyrin repeat-containing domain (IPR020683)
			protein_derived_from	scaffold33664_chunk_4_FGENESH_164748_175656_Gene_0027_mRNA_0001
			name	InterProScan_Protein_0027_PFAM_result_0002
			note	Ankyrin repeats - 3 copies -
			e_value	5.1e-07
			id	scaffold33664_chunk_4_InterProScan_Protein_0027_PFAM_result_0002
3280222	3279920	polypeptide_domain
			source	PFAM
			interpro_annotation	DOMAIN # Ankyrin repeat-containing domain (IPR020683)
			protein_derived_from	scaffold33664_chunk_4_AUGUSTUS_wheat_147156_148165_gene_005_mRNA_001
			name	InterProScan_Protein_0005_PFAM_result_0001
			note	Ankyrin repeats - 3 copies -
			e_value	7.1e-09
			id	scaffold33664_chunk_4_InterProScan_Protein_0005_PFAM_result_0001
3335005	3333558	polypeptide_domain
			source	PFAM
			interpro_annotation	FAMILY # Proton-dependent oligopeptide transporter family (IPR000109)
			protein_derived_from	scaffold33664_chunk_4_EXONERATE_BLASTX_RefProtMethForWheatPipe_91830_94367_Bradi5g01737.3.p_Match_0014_mRNA_0001
			name	InterProScan_Protein_0014_PFAM_result_0001
			pathways_annotations	Reactome # Amino acid and oligopeptide SLC transporters (REACT_19419), Reactome # Transmembrane transport of small molecules (REACT_15518)
			note	POT family
			e_value	2.1e-88
			go_annotations	BIOLOGICAL_PROCESS # transport (GO:0006810), MOLECULAR_FUNCTION # transporter activity (GO:0005215), CELLULAR_COMPONENT # membrane (GO:0016020)
			id	scaffold33664_chunk_4_InterProScan_Protein_0014_PFAM_result_0001
3364772	3365155	polypeptide_domain
			source	PFAM
			interpro_annotation	DOMAIN # Domain of unknown function DUF4283 (IPR025558)
			protein_derived_from	scaffold33664_chunk_4_AUGUSTUS_wheat_49957_66395_gene_002_mRNA_001
			name	InterProScan_Protein_0002_PFAM_result_0002
			note	Domain of unknown function - DUF4283 -
			e_value	5e-29
			id	scaffold33664_chunk_4_InterProScan_Protein_0002_PFAM_result_0002
3365279	3365362	polypeptide_domain
			source	PFAM
			interpro_annotation	DOMAIN # Zinc knuckle CX2CX4HX4C (IPR025836)
			protein_derived_from	scaffold33664_chunk_4_AUGUSTUS_wheat_49957_66395_gene_002_mRNA_001
			name	InterProScan_Protein_0002_PFAM_result_0003
			note	Zinc knuckle
			e_value	3.7e-09
			id	scaffold33664_chunk_4_InterProScan_Protein_0002_PFAM_result_0003
3365555	3366673	polypeptide_domain
			source	PFAM
			interpro_annotation	DOMAIN # Endonuclease -exonuclease -phosphatase (IPR005135)
			protein_derived_from	scaffold33664_chunk_4_AUGUSTUS_wheat_49957_66395_gene_002_mRNA_001
			name	InterProScan_Protein_0002_PFAM_result_0001
			note	Endonuclease -Exonuclease -phosphatase family
			e_value	2.4e-10
			id	scaffold33664_chunk_4_InterProScan_Protein_0002_PFAM_result_0001
3406384	3400984	polypeptide_domain
			source	PFAM
			interpro_annotation	FAMILY # Gibberellin regulated protein (IPR003854)
			protein_derived_from	scaffold33664_chunk_4_FGENESH_21188_26825_Gene_0007_mRNA_0001
			name	InterProScan_Protein_0007_PFAM_result_0001
			note	Gibberellin regulated protein
			e_value	2e-13
			id	scaffold33664_chunk_4_InterProScan_Protein_0007_PFAM_result_0001
3450326	3448911	polypeptide_domain
			source	PFAM
			interpro_annotation	DOMAIN # Peptidyl-prolyl cis-trans isomerase - PpiC-type (IPR000297)
			protein_derived_from	scaffold33664_chunk_3_EXONERATE_BLASTX_RefProtMethForWheatPipe_927392_928819_AK355098_Match_0012_mRNA_0001
			name	InterProScan_Protein_0012_PFAM_result_0001
			note	PPIC-type PPIASE domain
			e_value	2.3e-26
			go_annotations	MOLECULAR_FUNCTION # isomerase activity (GO:0016853)
			id	scaffold33664_chunk_3_InterProScan_Protein_0012_PFAM_result_0001
3523128	3524441	polypeptide_domain
			source	PFAM
			interpro_annotation	FAMILY # Cytochrome P450 (IPR001128)
			protein_derived_from	scaffold33664_chunk_3_EXONERATE_BLASTX_RefProtMethForWheatPipe_853208_854686_LOC_Os06g30640.1_Match_0303_mRNA_0001
			name	InterProScan_Protein_0303_PFAM_result_0001
			pathways_annotations	Reactome # Biological oxidations (REACT_13433)
			note	Cytochrome P450
			e_value	3.3e-89
			go_annotations	MOLECULAR_FUNCTION # oxidoreductase activity - acting on paired donors - with incorporation or reduction of molecular oxygen (GO:0016705), MOLECULAR_FUNCTION # heme binding (GO:0020037), BIOLOGICAL_PROCESS # oxidation-reduction process (GO:0055114), MOLECULAR_FUNCTION # iron ion binding (GO:0005506)
			id	scaffold33664_chunk_3_InterProScan_Protein_0303_PFAM_result_0001
3534263	3532953	polypeptide_domain
			source	PFAM
			interpro_annotation	FAMILY # Cytochrome P450 (IPR001128)
			protein_derived_from	scaffold33664_chunk_3_EXONERATE_BLASTX_RefProtMethForWheatPipe_843377_844858_Sobic.002G089700.1.p_Match_0379_mRNA_0001
			name	InterProScan_Protein_0379_PFAM_result_0001
			pathways_annotations	Reactome # Biological oxidations (REACT_13433)
			note	Cytochrome P450
			e_value	1.6e-89
			go_annotations	MOLECULAR_FUNCTION # oxidoreductase activity - acting on paired donors - with incorporation or reduction of molecular oxygen (GO:0016705), MOLECULAR_FUNCTION # heme binding (GO:0020037), BIOLOGICAL_PROCESS # oxidation-reduction process (GO:0055114), MOLECULAR_FUNCTION # iron ion binding (GO:0005506)
			id	scaffold33664_chunk_3_InterProScan_Protein_0379_PFAM_result_0001
3539453	3539953	polypeptide_domain
			source	PFAM
			interpro_annotation	FAMILY # Cytochrome P450 (IPR001128)
			protein_derived_from	scaffold33664_chunk_3_FGENESH_837657_839847_Gene_0153_mRNA_0001
			name	InterProScan_Protein_0153_PFAM_result_0001
			pathways_annotations	Reactome # Biological oxidations (REACT_13433)
			note	Cytochrome P450
			e_value	1e-33
			go_annotations	MOLECULAR_FUNCTION # oxidoreductase activity - acting on paired donors - with incorporation or reduction of molecular oxygen (GO:0016705), MOLECULAR_FUNCTION # heme binding (GO:0020037), BIOLOGICAL_PROCESS # oxidation-reduction process (GO:0055114), MOLECULAR_FUNCTION # iron ion binding (GO:0005506)
			id	scaffold33664_chunk_3_InterProScan_Protein_0153_PFAM_result_0001
3594579	3594746	polypeptide_domain
			source	PFAM
			interpro_annotation	DOMAIN # NB-ARC (IPR002182)
			protein_derived_from	scaffold33664_chunk_3_AUGUSTUS_wheat_781906_783824_gene_028_mRNA_001
			name	InterProScan_Protein_0028_PFAM_result_0001
			note	NB-ARC domain
			e_value	1.9e-06
			go_annotations	MOLECULAR_FUNCTION # ADP binding (GO:0043531)
			id	scaffold33664_chunk_3_InterProScan_Protein_0028_PFAM_result_0001
3636210	3636740	polypeptide_domain
			source	PFAM
			interpro_annotation	DOMAIN # NB-ARC (IPR002182)
			protein_derived_from	scaffold33664_chunk_3_AUGUSTUS_wheat_736275_751764_gene_027_mRNA_001
			name	InterProScan_Protein_0027_PFAM_result_0001
			note	NB-ARC domain
			e_value	5.1e-11
			go_annotations	MOLECULAR_FUNCTION # ADP binding (GO:0043531)
			id	scaffold33664_chunk_3_InterProScan_Protein_0027_PFAM_result_0001
3745790	3746182	polypeptide_domain
			source	PFAM
			interpro_annotation	DOMAIN # Domain of unknown function DUF4283 (IPR025558)
			protein_derived_from	scaffold33664_chunk_3_FGENESH_626917_632357_Gene_0131_mRNA_0001
			name	InterProScan_Protein_0131_PFAM_result_0002
			note	Domain of unknown function - DUF4283 -
			e_value	3.6e-27
			id	scaffold33664_chunk_3_InterProScan_Protein_0131_PFAM_result_0002
3746237	3746371	polypeptide_domain
			source	PFAM
			interpro_annotation	DOMAIN # Zinc knuckle CX2CX4HX4C (IPR025836)
			protein_derived_from	scaffold33664_chunk_3_FGENESH_626917_632357_Gene_0131_mRNA_0001
			name	InterProScan_Protein_0131_PFAM_result_0003
			note	Zinc knuckle
			e_value	1.4e-12
			id	scaffold33664_chunk_3_InterProScan_Protein_0131_PFAM_result_0003
3755111	3754761	polypeptide_domain
			source	PFAM
			interpro_annotation	FAMILY # Uncharacterised protein family UPF0546 (IPR018908)
			protein_derived_from	scaffold33664_chunk_3_AUGUSTUS_wheat_622565_623092_gene_026_mRNA_001
			name	InterProScan_Protein_0026_PFAM_result_0001
			note	Uncharacterised protein family UPF0546
			e_value	4.8e-26
			id	scaffold33664_chunk_3_InterProScan_Protein_0026_PFAM_result_0001
3760276	3761101	polypeptide_domain
			source	PFAM
			interpro_annotation	DOMAIN # B3 DNA binding domain (IPR003340)
			protein_derived_from	scaffold33664_chunk_3_SIMsearch_CAT02_615760_618602_gene_0018_mRNA_0001
			name	InterProScan_Protein_0018_PFAM_result_0001
			note	B3 DNA binding domain
			e_value	1.1e-15
			go_annotations	MOLECULAR_FUNCTION # DNA binding (GO:0003677)
			id	scaffold33664_chunk_3_InterProScan_Protein_0018_PFAM_result_0001
3767550	3767278	polypeptide_domain
			source	PFAM
			interpro_annotation	DOMAIN # HAT dimerisation domain - C-terminal (IPR008906)
			protein_derived_from	scaffold33664_chunk_3_EXONERATE_BLASTX_RefProtMethForWheatPipe_609763_610518_GRMZM2G345963_P01_Match_0190_mRNA_0001
			name	InterProScan_Protein_0190_PFAM_result_0001
			note	hAT family C-terminal dimerisation region
			e_value	1.4e-16
			go_annotations	MOLECULAR_FUNCTION # protein dimerization activity (GO:0046983)
			id	scaffold33664_chunk_3_InterProScan_Protein_0190_PFAM_result_0001
3768795	3768424	polypeptide_domain
			source	PFAM
			interpro_annotation	DOMAIN # Domain of unknown function DUF4371 (IPR025398)
			protein_derived_from	scaffold33664_chunk_3_EXONERATE_BLASTX_RefProtMethForWheatPipe_608887_609312_GRMZM2G449430_P01_Match_0219_mRNA_0001
			name	InterProScan_Protein_0219_PFAM_result_0001
			note	Domain of unknown function - DUF4371 -
			e_value	1.1e-26
			id	scaffold33664_chunk_3_InterProScan_Protein_0219_PFAM_result_0001
3795154	3795297	polypeptide_domain
			source	PFAM
			interpro_annotation	REPEAT # Pentatricopeptide repeat (IPR002885)
			protein_derived_from	scaffold33664_chunk_3_EXONERATE_BLASTX_RefProtMethForWheatPipe_580699_582708_Sobic.010G153600.1.p_Match_0415_mRNA_0001
			name	InterProScan_Protein_0415_PFAM_result_0001
			note	PPR repeat family
			e_value	2.3e-10
			id	scaffold33664_chunk_3_InterProScan_Protein_0415_PFAM_result_0001
3795475	3795552	polypeptide_domain
			source	PFAM
			interpro_annotation	REPEAT # Pentatricopeptide repeat (IPR002885)
			protein_derived_from	scaffold33664_chunk_3_EXONERATE_BLASTX_RefProtMethForWheatPipe_580699_582708_Sobic.010G153600.1.p_Match_0415_mRNA_0001
			name	InterProScan_Protein_0415_PFAM_result_0002
			note	PPR repeat
			e_value	1.6e-05
			id	scaffold33664_chunk_3_InterProScan_Protein_0415_PFAM_result_0002
3817289	3817711	polypeptide_domain
			source	PFAM
			interpro_annotation	FAMILY # UDP-glucuronosyl -UDP-glucosyltransferase (IPR002213)
			protein_derived_from	scaffold33664_chunk_3_AUGUSTUS_wheat_544115_561304_gene_022_mRNA_001
			name	InterProScan_Protein_0022_PFAM_result_0001
			note	UDP-glucoronosyl and UDP-glucosyl transferase
			e_value	1.7e-21
			go_annotations	BIOLOGICAL_PROCESS # metabolic process (GO:0008152), MOLECULAR_FUNCTION # transferase activity - transferring hexosyl groups (GO:0016758)
			id	scaffold33664_chunk_3_InterProScan_Protein_0022_PFAM_result_0001
3864734	3863173	polypeptide_domain
			source	PFAM
			interpro_annotation	FAMILY # Cytochrome P450 (IPR001128)
			protein_derived_from	scaffold33664_chunk_3_EXONERATE_BLASTX_RefProtMethForWheatPipe_512900_514605_MLOC_58632.3_Match_0353_mRNA_0001
			name	InterProScan_Protein_0353_PFAM_result_0001
			pathways_annotations	Reactome # Biological oxidations (REACT_13433)
			note	Cytochrome P450
			e_value	1.4e-83
			go_annotations	MOLECULAR_FUNCTION # oxidoreductase activity - acting on paired donors - with incorporation or reduction of molecular oxygen (GO:0016705), MOLECULAR_FUNCTION # heme binding (GO:0020037), BIOLOGICAL_PROCESS # oxidation-reduction process (GO:0055114), MOLECULAR_FUNCTION # iron ion binding (GO:0005506)
			id	scaffold33664_chunk_3_InterProScan_Protein_0353_PFAM_result_0001
3918044	3908844	polypeptide_domain
			source	PFAM
			interpro_annotation	DOMAIN # ABC transporter-like (IPR003439)
			protein_derived_from	scaffold33664_chunk_3_EXONERATE_BLASTX_RefProtMethForWheatPipe_447004_472326_Bradi2g47400.1.p_Match_0053_mRNA_0001
			name	InterProScan_Protein_0053_PFAM_result_0001
			note	ABC transporter
			e_value	2.8e-32
			go_annotations	MOLECULAR_FUNCTION # ATPase activity (GO:0016887), MOLECULAR_FUNCTION # ATP binding (GO:0005524)
			id	scaffold33664_chunk_3_InterProScan_Protein_0053_PFAM_result_0001
3930639	3918240	polypeptide_domain
			source	PFAM
			interpro_annotation	DOMAIN # ABC transporter type 1 - transmembrane domain (IPR011527)
			protein_derived_from	scaffold33664_chunk_3_EXONERATE_BLASTX_RefProtMethForWheatPipe_447004_472326_Bradi2g47400.1.p_Match_0053_mRNA_0001
			name	InterProScan_Protein_0053_PFAM_result_0002
			note	ABC transporter transmembrane region
			e_value	5e-59
			go_annotations	BIOLOGICAL_PROCESS # transmembrane transport (GO:0055085), CELLULAR_COMPONENT # integral component of membrane (GO:0016021), BIOLOGICAL_PROCESS # transport (GO:0006810), MOLECULAR_FUNCTION # ATP binding (GO:0005524), MOLECULAR_FUNCTION # ATPase activity - coupled to transmembrane movement of substances (GO:0042626)
			id	scaffold33664_chunk_3_InterProScan_Protein_0053_PFAM_result_0002

## Sheet: AX-95177447
Supplementary Table 4 List of gene annotations for peak markers ± 500000 bp, shown as output retrieved from URGI database (https://wheat-urgi.versailles.inra.fr/Seq-Repository/Annotations). Closest annotations around the marker position are marked in green.
QYr.jki-2A.2: AX-95177447 -/+500000 bp
Pos. RefSeq v1.0
Start	End
17681429	17679886	polypeptide_domain
			source	PFAM
			interpro_annotation	FAMILY # Cytochrome P450 (IPR001128)
			protein_derived_from	scaffold108478_chunk_1_AUGUSTUS_wheat_601104_603055_gene_021_mRNA_001
			name	InterProScan_Protein_0021_PFAM_result_0001
			pathways_annotations	Reactome # Biological oxidations (REACT_13433)
			note	Cytochrome P450
			e_value	5.9e-82
			go_annotations	MOLECULAR_FUNCTION # iron ion binding (GO:0005506), MOLECULAR_FUNCTION # heme binding (GO:0020037), MOLECULAR_FUNCTION # oxidoreductase activity - acting on paired donors - with incorporation or reduction of molecular oxygen (GO:0016705), BIOLOGICAL_PROCESS # oxidation-reduction process (GO:0055114)
			id	scaffold108478_chunk_1_InterProScan_Protein_0021_PFAM_result_0001
17718128	17718454	polypeptide_domain
			source	PFAM
			interpro_annotation	DOMAIN # Transposase - MuDR - plant (IPR004332)
			protein_derived_from	scaffold108478_chunk_1_FGENESH_562153_576634_Gene_0084_mRNA_0001
			name	InterProScan_Protein_0084_PFAM_result_0001
			note	MuDR family transposase
			e_value	2e-18
			id	scaffold108478_chunk_1_InterProScan_Protein_0084_PFAM_result_0001
17733459	17736326	polypeptide_domain
			source	PFAM
			interpro_annotation	DOMAIN # Engulfment -cell motility - ELMO (IPR006816)
			protein_derived_from	scaffold108478_chunk_1_EXONERATE_BLASTX_RefProtMethForWheatPipe_546316_549649_Sobic.006G001100.1.p_Match_0278_mRNA_0001
			name	InterProScan_Protein_0278_PFAM_result_0001
			note	ELMO -CED-12 family
			e_value	7.3e-50
			id	scaffold108478_chunk_1_InterProScan_Protein_0278_PFAM_result_0001
17739787	17739422	polypeptide_domain
			source	PFAM
			interpro_annotation	DOMAIN # von Willebrand factor - type A (IPR002035)
			protein_derived_from	scaffold108478_chunk_1_AUGUSTUS_wheat_540914_544530_gene_019_mRNA_001
			name	InterProScan_Protein_0019_PFAM_result_0001
			note	von Willebrand factor type A domain
			e_value	1.2e-09
			id	scaffold108478_chunk_1_InterProScan_Protein_0019_PFAM_result_0001
17740366	17740223	polypeptide_domain
			source	PFAM
			interpro_annotation	DOMAIN # Zinc finger - RING-type (IPR001841)
			protein_derived_from	scaffold108478_chunk_1_AUGUSTUS_wheat_540914_544530_gene_019_mRNA_001
			name	InterProScan_Protein_0019_PFAM_result_0002
			note	Ring finger domain
			e_value	2e-06
			go_annotations	MOLECULAR_FUNCTION # protein binding (GO:0005515), MOLECULAR_FUNCTION # zinc ion binding (GO:0008270)
			id	scaffold108478_chunk_1_InterProScan_Protein_0019_PFAM_result_0002
17827105	17824489	polypeptide_domain
			source	PFAM
			interpro_annotation	DOMAIN # Domain of unknown function DUF588 (IPR006702)
			protein_derived_from	scaffold108478_chunk_1_FGENESH_455330_459643_Gene_0061_mRNA_0001
			name	InterProScan_Protein_0061_PFAM_result_0001
			note	Domain of unknown function - DUF588 -
			e_value	1.1e-05
			id	scaffold108478_chunk_1_InterProScan_Protein_0061_PFAM_result_0001
17837729	17837199	polypeptide_domain
			source	PFAM
			interpro_annotation	FAMILY # Protein of unknown function DUF677 (IPR007749)
			protein_derived_from	scaffold108478_chunk_1_EXONERATE_BLASTX_RefProtMethForWheatPipe_445000_445287_GRMZM2G481888_P01_Match_0140_mRNA_0001
			name	InterProScan_Protein_0140_PFAM_result_0001
			note	Protein of unknown function - DUF677 -
			e_value	1.1e-55
			id	scaffold108478_chunk_1_InterProScan_Protein_0140_PFAM_result_0001
17849461	17849967	polypeptide_domain
			source	PFAM
			interpro_annotation	DOMAIN # Ankyrin repeat-containing domain (IPR020683)
			protein_derived_from	scaffold108478_chunk_1_EXONERATE_BLASTX_RefProtMethForWheatPipe_432108_436234_Bradi3g07390.2.p_Match_0059_mRNA_0001
			name	InterProScan_Protein_0059_PFAM_result_0002
			note	Ankyrin repeats - 3 copies -
			e_value	1.8e-10
			id	scaffold108478_chunk_1_InterProScan_Protein_0059_PFAM_result_0002
17850043	17850381	polypeptide_domain
			source	PFAM
			interpro_annotation	DOMAIN # PGG domain (IPR026961)
			protein_derived_from	scaffold108478_chunk_1_EXONERATE_BLASTX_RefProtMethForWheatPipe_432108_436234_Bradi3g07390.2.p_Match_0059_mRNA_0001
			name	InterProScan_Protein_0059_PFAM_result_0001
			note	Domain of unknown function
			e_value	4.2e-23
			id	scaffold108478_chunk_1_InterProScan_Protein_0059_PFAM_result_0001
17857264	17857666	polypeptide_domain
			source	PFAM
			interpro_annotation	DOMAIN # Glutathione S-transferase - N-terminal (IPR004045)
			protein_derived_from	scaffold108478_chunk_1_EXONERATE_BLASTX_RefProtMethForWheatPipe_424652_425477_Sobic.008G079300.1.p_Match_0294_mRNA_0001
			name	InterProScan_Protein_0294_PFAM_result_0001
			note	Glutathione S-transferase - N-terminal domain
			e_value	7.7e-19
			go_annotations	MOLECULAR_FUNCTION # protein binding (GO:0005515)
			id	scaffold108478_chunk_1_InterProScan_Protein_0294_PFAM_result_0001
17857787	17858050	polypeptide_domain
			source	PFAM
			interpro_annotation	DOMAIN # Glutathione S-transferase - C-terminal (IPR004046)
			protein_derived_from	scaffold108478_chunk_1_EXONERATE_BLASTX_RefProtMethForWheatPipe_424652_425477_Sobic.008G079300.1.p_Match_0294_mRNA_0001
			name	InterProScan_Protein_0294_PFAM_result_0002
			note	Glutathione S-transferase - C-terminal domain
			e_value	8.1e-21
			id	scaffold108478_chunk_1_InterProScan_Protein_0294_PFAM_result_0002
17870744	17869569	polypeptide_domain
			source	PFAM
			interpro_annotation	FAMILY # Proton-dependent oligopeptide transporter family (IPR000109)
			protein_derived_from	scaffold108478_chunk_1_EXONERATE_BLASTX_RefProtMethForWheatPipe_411028_413421_MLOC_7482.1_Match_0246_mRNA_0001
			name	InterProScan_Protein_0246_PFAM_result_0001
			pathways_annotations	Reactome # Amino acid and oligopeptide SLC transporters (REACT_19419), Reactome # Transmembrane transport of small molecules (REACT_15518)
			note	POT family
			e_value	1e-59
			go_annotations	CELLULAR_COMPONENT # membrane (GO:0016020), BIOLOGICAL_PROCESS # transport (GO:0006810), MOLECULAR_FUNCTION # transporter activity (GO:0005215)
			id	scaffold108478_chunk_1_InterProScan_Protein_0246_PFAM_result_0001
17879819	17879164	polypeptide_domain
			source	PFAM
			interpro_annotation	DOMAIN # Aminotransferase-like - plant mobile domain (IPR019557)
			protein_derived_from	scaffold108478_chunk_1_FGENESH_402775_404880_Gene_0051_mRNA_0001
			name	InterProScan_Protein_0051_PFAM_result_0001
			note	Plant mobile domain
			e_value	1.6e-22
			id	scaffold108478_chunk_1_InterProScan_Protein_0051_PFAM_result_0001
17930251	17932726	polypeptide_domain
			source	PFAM
			interpro_annotation	FAMILY # Cytochrome P450 (IPR001128)
			protein_derived_from	scaffold108478_chunk_1_EXONERATE_BLASTX_RefProtMethForWheatPipe_349976_352586_AK358614_Match_0006_mRNA_0001
			name	InterProScan_Protein_0006_PFAM_result_0001
			pathways_annotations	Reactome # Biological oxidations (REACT_13433)
			note	Cytochrome P450
			e_value	7.9e-94
			go_annotations	MOLECULAR_FUNCTION # iron ion binding (GO:0005506), MOLECULAR_FUNCTION # heme binding (GO:0020037), MOLECULAR_FUNCTION # oxidoreductase activity - acting on paired donors - with incorporation or reduction of molecular oxygen (GO:0016705), BIOLOGICAL_PROCESS # oxidation-reduction process (GO:0055114)
			id	scaffold108478_chunk_1_InterProScan_Protein_0006_PFAM_result_0001
17954373	17956290	polypeptide_domain
			source	PFAM
			interpro_annotation	DOMAIN # GDSL lipase -esterase (IPR001087)
			protein_derived_from	scaffold108478_chunk_1_EXONERATE_BLASTX_RefProtMethForWheatPipe_326373_328404_LOC_Os02g40440.1_Match_0159_mRNA_0001
			name	InterProScan_Protein_0159_PFAM_result_0001
			note	GDSL-like Lipase -Acylhydrolase
			e_value	8.2e-28
			go_annotations	MOLECULAR_FUNCTION # hydrolase activity - acting on ester bonds (GO:0016788)
			id	scaffold108478_chunk_1_InterProScan_Protein_0159_PFAM_result_0001
17981592	17985519	polypeptide_domain
			source	PFAM
			interpro_annotation	FAMILY # Cytochrome P450 (IPR001128)
			protein_derived_from	scaffold108478_chunk_1_EXONERATE_BLASTX_RefProtMethForWheatPipe_297123_301251_AK361509_Match_0010_mRNA_0001
			name	InterProScan_Protein_0010_PFAM_result_0001
			pathways_annotations	Reactome # Biological oxidations (REACT_13433)
			note	Cytochrome P450
			e_value	1.1e-94
			go_annotations	MOLECULAR_FUNCTION # iron ion binding (GO:0005506), MOLECULAR_FUNCTION # heme binding (GO:0020037), MOLECULAR_FUNCTION # oxidoreductase activity - acting on paired donors - with incorporation or reduction of molecular oxygen (GO:0016705), BIOLOGICAL_PROCESS # oxidation-reduction process (GO:0055114)
			id	scaffold108478_chunk_1_InterProScan_Protein_0010_PFAM_result_0001
18002696	18002812	polypeptide_domain
			source	PFAM
			interpro_annotation	DOMAIN # Reverse transcriptase zinc-binding domain (IPR026960)
			protein_derived_from	scaffold108478_chunk_1_EXONERATE_BLASTX_RefProtMethForWheatPipe_279620_280000_Bradi1g04835.1.p_Match_0027_mRNA_0001
			name	InterProScan_Protein_0027_PFAM_result_0002
			note	zinc-binding in reverse transcriptase
			e_value	9.1e-10
			id	scaffold108478_chunk_1_InterProScan_Protein_0027_PFAM_result_0002
18018327	18016542	polypeptide_domain
			source	PFAM
			interpro_annotation	FAMILY # Mycolic acid cyclopropane synthase (IPR003333)
			protein_derived_from	scaffold108478_chunk_1_EXONERATE_BLASTX_RefProtMethForWheatPipe_261974_266217_LOC_Os12g16650.2_Match_0202_mRNA_0001
			name	InterProScan_Protein_0202_PFAM_result_0001
			note	Mycolic acid cyclopropane synthetase
			e_value	2.9e-84
			go_annotations	BIOLOGICAL_PROCESS # lipid biosynthetic process (GO:0008610)
			id	scaffold108478_chunk_1_InterProScan_Protein_0202_PFAM_result_0001
18059208	18058836	polypeptide_domain
			source	PFAM
			interpro_annotation	DOMAIN # Polyketide cyclase SnoaL-like domain (IPR009959)
			protein_derived_from	scaffold108478_chunk_1_EXONERATE_BLASTX_RefProtMethForWheatPipe_223506_224220_LOC_Os09g09320.2_Match_0187_mRNA_0001
			name	InterProScan_Protein_0187_PFAM_result_0001
			note	SnoaL-like domain
			e_value	6.7e-15
			id	scaffold108478_chunk_1_InterProScan_Protein_0187_PFAM_result_0001
18068421	18071791	polypeptide_domain
			source	PFAM
			interpro_annotation	FAMILY # Peptidase S10 - serine carboxypeptidase (IPR001563)
			protein_derived_from	scaffold108478_chunk_1_EXONERATE_BLASTX_RefProtMethForWheatPipe_210959_214374_LOC_Os11g24374.1_Match_0190_mRNA_0001
			name	InterProScan_Protein_0190_PFAM_result_0001
			note	Serine carboxypeptidase
			e_value	2.2e-81
			go_annotations	BIOLOGICAL_PROCESS # proteolysis (GO:0006508), MOLECULAR_FUNCTION # serine-type carboxypeptidase activity (GO:0004185)
			id	scaffold108478_chunk_1_InterProScan_Protein_0190_PFAM_result_0001
18084433	18077713	polypeptide_domain
			source	PFAM
			interpro_annotation	FAMILY # General substrate transporter (IPR005828)
			protein_derived_from	scaffold108478_chunk_1_EXONERATE_BLASTX_RefProtMethForWheatPipe_198254_205040_Sobic.003G110800.2.p_Match_0262_mRNA_0001
			name	InterProScan_Protein_0262_PFAM_result_0001
			note	Sugar - and other - transporter
			e_value	2.2e-82
			go_annotations	MOLECULAR_FUNCTION # transmembrane transporter activity (GO:0022857), CELLULAR_COMPONENT # integral component of membrane (GO:0016021), BIOLOGICAL_PROCESS # transmembrane transport (GO:0055085)
			id	scaffold108478_chunk_1_InterProScan_Protein_0262_PFAM_result_0001
18156825	18165489	polypeptide_domain
			source	PFAM
			interpro_annotation	FAMILY # Peptidase S10 - serine carboxypeptidase (IPR001563)
			protein_derived_from	scaffold108478_chunk_1_EXONERATE_BLASTX_RefProtMethForWheatPipe_117231_125925_Bradi4g39940.1.p_Match_0090_mRNA_0001
			name	InterProScan_Protein_0090_PFAM_result_0001
			note	Serine carboxypeptidase
			e_value	6.5e-114
			go_annotations	BIOLOGICAL_PROCESS # proteolysis (GO:0006508), MOLECULAR_FUNCTION # serine-type carboxypeptidase activity (GO:0004185)
			id	scaffold108478_chunk_1_InterProScan_Protein_0090_PFAM_result_0001
18179806	18176163	polypeptide_domain
			source	PFAM
			interpro_annotation	FAMILY # General substrate transporter (IPR005828)
			protein_derived_from	scaffold108478_chunk_1_EXONERATE_BLASTX_RefProtMethForWheatPipe_102872_106590_Sobic.003G111000.1.p_Match_0263_mRNA_0001
			name	InterProScan_Protein_0263_PFAM_result_0001
			note	Sugar - and other - transporter
			e_value	1.1e-82
			go_annotations	MOLECULAR_FUNCTION # transmembrane transporter activity (GO:0022857), CELLULAR_COMPONENT # integral component of membrane (GO:0016021), BIOLOGICAL_PROCESS # transmembrane transport (GO:0055085)
			id	scaffold108478_chunk_1_InterProScan_Protein_0263_PFAM_result_0001
18241078	18240905	polypeptide_domain
			source	PFAM
			interpro_annotation	DOMAIN # Reverse transcriptase zinc-binding domain (IPR026960)
			protein_derived_from	scaffold108478_chunk_1_EXONERATE_BLASTX_RefProtMethForWheatPipe_41648_41896_MLOC_21074.1_Match_0212_mRNA_0001
			name	InterProScan_Protein_0212_PFAM_result_0001
			note	zinc-binding in reverse transcriptase
			e_value	1.1e-17
			id	scaffold108478_chunk_1_InterProScan_Protein_0212_PFAM_result_0001
18295873	18296712	polypeptide_domain
			source	PFAM
			interpro_annotation	DOMAIN # NB-ARC (IPR002182)
			protein_derived_from	scaffold909_chunk_2_EXONERATE_BLASTX_RefProtMethForWheatPipe_93099_94481_GRMZM2G020980_P01_Match_0026_mRNA_0001
			name	InterProScan_Protein_0026_PFAM_result_0001
			note	NB-ARC domain
			e_value	4.1e-77
			go_annotations	MOLECULAR_FUNCTION # ADP binding (GO:0043531)
			id	scaffold909_chunk_2_InterProScan_Protein_0026_PFAM_result_0001
18319575	18320438	polypeptide_domain
			source	PFAM
			interpro_annotation	DOMAIN # NB-ARC (IPR002182)
			protein_derived_from	scaffold909_chunk_2_EXONERATE_BLASTX_RefProtMethForWheatPipe_50375_78752_Bradi4g06970.1.p_Match_0018_mRNA_0001
			name	InterProScan_Protein_0018_PFAM_result_0001
			note	NB-ARC domain
			e_value	7.4e-80
			go_annotations	MOLECULAR_FUNCTION # ADP binding (GO:0043531)
			id	scaffold909_chunk_2_InterProScan_Protein_0018_PFAM_result_0001
18347155	18348080	polypeptide_domain
			source	PFAM
			interpro_annotation	DOMAIN # Glycoside hydrolase - family 16 (IPR000757)
			protein_derived_from	scaffold909_chunk_2_EXONERATE_BLASTX_RefProtMethForWheatPipe_41503_42755_Sobic.007G086400.1.p_Match_0088_mRNA_0001
			name	InterProScan_Protein_0088_PFAM_result_0001
			note	Glycosyl hydrolases family 16
			e_value	2.3e-58
			go_annotations	MOLECULAR_FUNCTION # hydrolase activity - hydrolyzing O-glycosyl compounds (GO:0004553), BIOLOGICAL_PROCESS # carbohydrate metabolic process (GO:0005975)
			id	scaffold909_chunk_2_InterProScan_Protein_0088_PFAM_result_0001
18348153	18348302	polypeptide_domain
			source	PFAM
			interpro_annotation	DOMAIN # Xyloglucan endo-transglycosylase - C-terminal (IPR010713)
			protein_derived_from	scaffold909_chunk_2_EXONERATE_BLASTX_RefProtMethForWheatPipe_41503_42755_Sobic.007G086400.1.p_Match_0088_mRNA_0001
			name	InterProScan_Protein_0088_PFAM_result_0002
			note	Xyloglucan endo-transglycosylase - XET - C-terminus
			e_value	5.5e-15
			go_annotations	BIOLOGICAL_PROCESS # cellular glucan metabolic process (GO:0006073), CELLULAR_COMPONENT # cell wall (GO:0005618), CELLULAR_COMPONENT # apoplast (GO:0048046), MOLECULAR_FUNCTION # xyloglucan -xyloglucosyl transferase activity (GO:0016762)
			id	scaffold909_chunk_2_InterProScan_Protein_0088_PFAM_result_0002
18354094	18355018	polypeptide_domain
			source	PFAM
			interpro_annotation	DOMAIN # Glycoside hydrolase - family 16 (IPR000757)
			protein_derived_from	scaffold909_chunk_2_EXONERATE_BLASTX_RefProtMethForWheatPipe_34571_35801_Sobic.007G086300.1.p_Match_0087_mRNA_0001
			name	InterProScan_Protein_0087_PFAM_result_0002
			note	Glycosyl hydrolases family 16
			e_value	9.2e-59
			go_annotations	MOLECULAR_FUNCTION # hydrolase activity - hydrolyzing O-glycosyl compounds (GO:0004553), BIOLOGICAL_PROCESS # carbohydrate metabolic process (GO:0005975)
			id	scaffold909_chunk_2_InterProScan_Protein_0087_PFAM_result_0002
18355091	18355240	polypeptide_domain
			source	PFAM
			interpro_annotation	DOMAIN # Xyloglucan endo-transglycosylase - C-terminal (IPR010713)
			protein_derived_from	scaffold909_chunk_2_EXONERATE_BLASTX_RefProtMethForWheatPipe_34571_35801_Sobic.007G086300.1.p_Match_0087_mRNA_0001
			name	InterProScan_Protein_0087_PFAM_result_0001
			note	Xyloglucan endo-transglycosylase - XET - C-terminus
			e_value	5.5e-15
			go_annotations	BIOLOGICAL_PROCESS # cellular glucan metabolic process (GO:0006073), CELLULAR_COMPONENT # cell wall (GO:0005618), CELLULAR_COMPONENT # apoplast (GO:0048046), MOLECULAR_FUNCTION # xyloglucan -xyloglucosyl transferase activity (GO:0016762)
			id	scaffold909_chunk_2_InterProScan_Protein_0087_PFAM_result_0001
18358336	18359808	polypeptide_domain
			source	PFAM
			interpro_annotation	FAMILY # General substrate transporter (IPR005828)
			protein_derived_from	scaffold909_chunk_2_EXONERATE_BLASTX_RefProtMethForWheatPipe_29970_31541_LOC_Os03g05620.1_Match_0049_mRNA_0001
			name	InterProScan_Protein_0049_PFAM_result_0001
			note	Sugar - and other - transporter
			e_value	7.9e-44
			go_annotations	MOLECULAR_FUNCTION # transmembrane transporter activity (GO:0022857), BIOLOGICAL_PROCESS # transmembrane transport (GO:0055085), CELLULAR_COMPONENT # integral component of membrane (GO:0016021)
			id	scaffold909_chunk_2_InterProScan_Protein_0049_PFAM_result_0001
18365110	18363693	polypeptide_domain
			source	PFAM
			interpro_annotation	FAMILY # General substrate transporter (IPR005828)
			protein_derived_from	scaffold909_chunk_2_EXONERATE_BLASTX_RefProtMethForWheatPipe_24509_26202_GRMZM2G009779_P01_Match_0025_mRNA_0001
			name	InterProScan_Protein_0025_PFAM_result_0001
			note	Sugar - and other - transporter
			e_value	5.8e-43
			go_annotations	MOLECULAR_FUNCTION # transmembrane transporter activity (GO:0022857), BIOLOGICAL_PROCESS # transmembrane transport (GO:0055085), CELLULAR_COMPONENT # integral component of membrane (GO:0016021)
			id	scaffold909_chunk_2_InterProScan_Protein_0025_PFAM_result_0001
18423571	18422780	polypeptide_domain
			source	PFAM
			interpro_annotation	DOMAIN # Serine-threonine -tyrosine-protein kinase catalytic domain (IPR001245)
			protein_derived_from	scaffold909_chunk_1_EXONERATE_BLASTX_RefProtMethForWheatPipe_914856_917187_MLOC_73695.2_Match_0239_mRNA_0001
			name	InterProScan_Protein_0239_PFAM_result_0003
			note	Protein tyrosine kinase
			e_value	2.7e-43
			go_annotations	BIOLOGICAL_PROCESS # protein phosphorylation (GO:0006468), MOLECULAR_FUNCTION # protein kinase activity (GO:0004672)
			id	scaffold909_chunk_1_InterProScan_Protein_0239_PFAM_result_0003
18424031	18423939	polypeptide_domain
			source	PFAM
			interpro_annotation	DOMAIN # EGF-like calcium-binding domain (IPR001881)
			protein_derived_from	scaffold909_chunk_1_EXONERATE_BLASTX_RefProtMethForWheatPipe_914856_917187_MLOC_73695.2_Match_0239_mRNA_0001
			name	InterProScan_Protein_0239_PFAM_result_0002
			note	Calcium-binding EGF domain
			e_value	0.00017
			go_annotations	MOLECULAR_FUNCTION # calcium ion binding (GO:0005509)
			id	scaffold909_chunk_1_InterProScan_Protein_0239_PFAM_result_0002
18424880	18424560	polypeptide_domain
			source	PFAM
			interpro_annotation	DOMAIN # Wall-associated receptor kinase galacturonan-binding domain (IPR025287)
			protein_derived_from	scaffold909_chunk_1_EXONERATE_BLASTX_RefProtMethForWheatPipe_914856_917187_MLOC_73695.2_Match_0239_mRNA_0001
			name	InterProScan_Protein_0239_PFAM_result_0001
			note	Wall-associated receptor kinase galacturonan-binding
			e_value	1.1e-27
			go_annotations	MOLECULAR_FUNCTION # polysaccharide binding (GO:0030247)
			id	scaffold909_chunk_1_InterProScan_Protein_0239_PFAM_result_0001
18478252	18476359	polypeptide_domain
			source	PFAM
			interpro_annotation	DOMAIN # Transposase - MuDR - plant (IPR004332)
			protein_derived_from	scaffold909_chunk_1_FGENESH_856712_863966_Gene_0104_mRNA_0001
			name	InterProScan_Protein_0104_PFAM_result_0001
			note	MuDR family transposase
			e_value	1.9e-12
			id	scaffold909_chunk_1_InterProScan_Protein_0104_PFAM_result_0001
18544714	18545034	polypeptide_domain
			source	PFAM
			interpro_annotation	DOMAIN # Wall-associated receptor kinase galacturonan-binding domain (IPR025287)
			protein_derived_from	scaffold909_chunk_1_AUGUSTUS_wheat_792788_795284_gene_014_mRNA_001
			name	InterProScan_Protein_0014_PFAM_result_0001
			note	Wall-associated receptor kinase galacturonan-binding
			e_value	1.5e-27
			go_annotations	MOLECULAR_FUNCTION # polysaccharide binding (GO:0030247)
			id	scaffold909_chunk_1_InterProScan_Protein_0014_PFAM_result_0001
18545566	18545652	polypeptide_domain
			source	PFAM
			interpro_annotation	DOMAIN # EGF-like calcium-binding domain (IPR001881)
			protein_derived_from	scaffold909_chunk_1_AUGUSTUS_wheat_792788_795284_gene_014_mRNA_001
			name	InterProScan_Protein_0014_PFAM_result_0003
			note	Calcium-binding EGF domain
			e_value	7.4e-05
			go_annotations	MOLECULAR_FUNCTION # calcium ion binding (GO:0005509)
			id	scaffold909_chunk_1_InterProScan_Protein_0014_PFAM_result_0003
18546042	18546836	polypeptide_domain
			source	PFAM
			interpro_annotation	DOMAIN # Serine-threonine -tyrosine-protein kinase catalytic domain (IPR001245)
			protein_derived_from	scaffold909_chunk_1_AUGUSTUS_wheat_792788_795284_gene_014_mRNA_001
			name	InterProScan_Protein_0014_PFAM_result_0002
			note	Protein tyrosine kinase
			e_value	2.1e-44
			go_annotations	BIOLOGICAL_PROCESS # protein phosphorylation (GO:0006468), MOLECULAR_FUNCTION # protein kinase activity (GO:0004672)
			id	scaffold909_chunk_1_InterProScan_Protein_0014_PFAM_result_0002

## Sheet: RAC875_rep_c109207_706
Supplementary Table 4 List of gene annotations for peak markers ± 500000 bp, shown as output retrieved from URGI database (https://wheat-urgi.versailles.inra.fr/Seq-Repository/Annotations). Closest annotations around the marker position are marked in green.
QYr.jki-2B.1: RAC875_rep_c109207_706 -/+500000 bp
Pos. RefSeq v1.0
Start	End
68579328	68579116	polypeptide_domain
			source	PFAM
			interpro_annotation	DOMAIN # F-box associated domain - type 3 (IPR013187)
			protein_derived_from	scaffold88768_chunk_5_FGENESH_243475_245194_Gene_0025_mRNA_0001
			name	InterProScan_Protein_0025_PFAM_result_0001
			note	F-box associated domain
			e_value	4.4e-05
			id	scaffold88768_chunk_5_InterProScan_Protein_0025_PFAM_result_0001
68579997	68579896	polypeptide_domain
			source	PFAM
			interpro_annotation	DOMAIN # F-box domain (IPR001810)
			protein_derived_from	scaffold88768_chunk_5_FGENESH_243475_245194_Gene_0025_mRNA_0001
			name	InterProScan_Protein_0025_PFAM_result_0002
			note	F-box domain
			e_value	1e-06
			go_annotations	MOLECULAR_FUNCTION # protein binding (GO:0005515)
			id	scaffold88768_chunk_5_InterProScan_Protein_0025_PFAM_result_0002
68585284	68585048	polypeptide_domain
			source	PFAM
			interpro_annotation	FAMILY # Ribosomal protein L40e (IPR001975)
			protein_derived_from	scaffold88768_chunk_5_EXONERATE_BLASTX_RefProtMethForWheatPipe_237972_238475_MLOC_61131.1_Match_0093_mRNA_0001
			name	InterProScan_Protein_0093_PFAM_result_0002
			note	Ribosomal L40e family
			e_value	2.1e-20
			go_annotations	MOLECULAR_FUNCTION # structural constituent of ribosome (GO:0003735), BIOLOGICAL_PROCESS # translation (GO:0006412), CELLULAR_COMPONENT # ribosome (GO:0005840)
			id	scaffold88768_chunk_5_InterProScan_Protein_0093_PFAM_result_0002
68585536	68585324	polypeptide_domain
			source	PFAM
			interpro_annotation	DOMAIN # Ubiquitin-like (IPR000626)
			protein_derived_from	scaffold88768_chunk_5_EXONERATE_BLASTX_RefProtMethForWheatPipe_237972_238475_MLOC_61131.1_Match_0093_mRNA_0001
			name	InterProScan_Protein_0093_PFAM_result_0001
			note	Ubiquitin family
			e_value	4.8e-10
			go_annotations	MOLECULAR_FUNCTION # protein binding (GO:0005515)
			id	scaffold88768_chunk_5_InterProScan_Protein_0093_PFAM_result_0001
68592711	68592163	polypeptide_domain
			source	PFAM
			interpro_annotation	FAMILY # COBRA - plant (IPR006918)
			protein_derived_from	scaffold88768_chunk_5_EXONERATE_BLASTX_RefProtMethForWheatPipe_230191_232083_GRMZM2G353276_P01_Match_0036_mRNA_0001
			name	InterProScan_Protein_0036_PFAM_result_0001
			note	COBRA-like protein
			e_value	2.3e-58
			go_annotations	CELLULAR_COMPONENT # anchored component of membrane (GO:0031225), BIOLOGICAL_PROCESS # cellulose microfibril organization (GO:0010215), BIOLOGICAL_PROCESS # cell growth (GO:0016049)
			id	scaffold88768_chunk_5_InterProScan_Protein_0036_PFAM_result_0001
68756623	68756853	polypeptide_domain
			source	PFAM
			interpro_annotation	DOMAIN # Ubiquitin-like (IPR000626)
			protein_derived_from	scaffold88768_chunk_5_EXONERATE_BLASTX_RefProtMethForWheatPipe_66169_66915_Bradi2g12405.1.p_Match_0019_mRNA_0001
			name	InterProScan_Protein_0019_PFAM_result_0002
			note	Ubiquitin family
			e_value	6.6e-21
			go_annotations	MOLECULAR_FUNCTION # protein binding (GO:0005515)
			id	scaffold88768_chunk_5_InterProScan_Protein_0019_PFAM_result_0002
68756890	68757336	polypeptide_domain
			source	PFAM
			interpro_annotation	FAMILY # Ribosomal protein L40e (IPR001975)
			protein_derived_from	scaffold88768_chunk_5_EXONERATE_BLASTX_RefProtMethForWheatPipe_66169_66915_Bradi2g12405.1.p_Match_0019_mRNA_0001
			name	InterProScan_Protein_0019_PFAM_result_0001
			note	Ribosomal L40e family
			e_value	1.6e-24
			go_annotations	MOLECULAR_FUNCTION # structural constituent of ribosome (GO:0003735), BIOLOGICAL_PROCESS # translation (GO:0006412), CELLULAR_COMPONENT # ribosome (GO:0005840)
			id	scaffold88768_chunk_5_InterProScan_Protein_0019_PFAM_result_0001
69003855	69003956	polypeptide_domain
			source	PFAM
			interpro_annotation	DOMAIN # F-box domain (IPR001810)
			protein_derived_from	scaffold88768_chunk_4_AUGUSTUS_wheat_768251_769809_gene_019_mRNA_001
			name	InterProScan_Protein_0019_PFAM_result_0002
			note	F-box domain
			e_value	6.1e-06
			go_annotations	MOLECULAR_FUNCTION # protein binding (GO:0005515)
			id	scaffold88768_chunk_4_InterProScan_Protein_0019_PFAM_result_0002
69004527	69004742	polypeptide_domain
			source	PFAM
			interpro_annotation	DOMAIN # F-box associated domain - type 3 (IPR013187)
			protein_derived_from	scaffold88768_chunk_4_AUGUSTUS_wheat_768251_769809_gene_019_mRNA_001
			name	InterProScan_Protein_0019_PFAM_result_0001
			note	F-box associated domain
			e_value	1.3e-05
			id	scaffold88768_chunk_4_InterProScan_Protein_0019_PFAM_result_0001
69017087	69017344	polypeptide_domain
			source	PFAM
			interpro_annotation	DOMAIN # Retroviral aspartyl protease (IPR013242)
			protein_derived_from	scaffold88768_chunk_4_FGENESH_755879_762113_Gene_0075_mRNA_0001
			name	InterProScan_Protein_0075_PFAM_result_0001
			note	Retroviral aspartyl protease
			e_value	7.9e-09
			id	scaffold88768_chunk_4_InterProScan_Protein_0075_PFAM_result_0001
69027823	69027969	polypeptide_domain
			source	PFAM
			interpro_annotation	DOMAIN # Chromo domain (IPR023780)
			protein_derived_from	scaffold88768_chunk_4_FGENESH_745032_746363_Gene_0074_mRNA_0001
			name	InterProScan_Protein_0074_PFAM_result_0001
			note	Chromo - CHRromatin Organisation MOdifier - domain
			e_value	1.5e-07
			id	scaffold88768_chunk_4_InterProScan_Protein_0074_PFAM_result_0001
69035268	69035056	polypeptide_domain
			source	PFAM
			interpro_annotation	DOMAIN # F-box associated domain - type 3 (IPR013187)
			protein_derived_from	scaffold88768_chunk_4_FGENESH_736180_741521_Gene_0072_mRNA_0001
			name	InterProScan_Protein_0072_PFAM_result_0001
			note	F-box associated domain
			e_value	2.4e-05
			id	scaffold88768_chunk_4_InterProScan_Protein_0072_PFAM_result_0001
69043923	69042917	polypeptide_domain
			source	PFAM
			interpro_annotation	DOMAIN # PPM-type phosphatase domain (IPR001932)
			protein_derived_from	scaffold88768_chunk_4_EXONERATE_BLASTX_RefProtMethForWheatPipe_729438_732493_GRMZM2G006429_P01_Match_0025_mRNA_0001
			name	InterProScan_Protein_0025_PFAM_result_0001
			note	Protein phosphatase 2C
			e_value	7.6e-36
			go_annotations	MOLECULAR_FUNCTION # catalytic activity (GO:0003824)
			id	scaffold88768_chunk_4_InterProScan_Protein_0025_PFAM_result_0001
69078046	69077798	polypeptide_domain
			source	PFAM
			protein_derived_from	scaffold88768_chunk_4_FGENESH_694701_695819_Gene_0062_mRNA_0001
			name	InterProScan_Protein_0062_PFAM_result_0001
			note	Reverse transcriptase-like
			e_value	1.7e-12
			id	scaffold88768_chunk_4_InterProScan_Protein_0062_PFAM_result_0001
69124734	69124258	polypeptide_domain
			source	PFAM
			interpro_annotation	DOMAIN # Endonuclease -exonuclease -phosphatase (IPR005135)
			protein_derived_from	scaffold88768_chunk_4_EXONERATE_BLASTX_RefProtMethForWheatPipe_648774_648923_MLOC_79511.1_Match_0065_mRNA_0001
			name	InterProScan_Protein_0065_PFAM_result_0001
			note	Endonuclease -Exonuclease -phosphatase family
			e_value	1.4e-06
			id	scaffold88768_chunk_4_InterProScan_Protein_0065_PFAM_result_0001
69130006	69130110	polypeptide_domain
			source	PFAM
			interpro_annotation	FAMILY # Protein of unknown function DUF295 (IPR005174)
			protein_derived_from	scaffold88768_chunk_4_FGENESH_642294_644884_Gene_0056_mRNA_0001
			name	InterProScan_Protein_0056_PFAM_result_0001
			note	Protein of unknown function - DUF295 -
			e_value	1.1e-05
			id	scaffold88768_chunk_4_InterProScan_Protein_0056_PFAM_result_0001
69135253	69135134	polypeptide_domain
			source	PFAM
			interpro_annotation	FAMILY # Protein of unknown function DUF295 (IPR005174)
			protein_derived_from	scaffold88768_chunk_4_AUGUSTUS_wheat_636800_638870_gene_012_mRNA_001
			name	InterProScan_Protein_0012_PFAM_result_0001
			note	Protein of unknown function - DUF295 -
			e_value	7.9e-07
			id	scaffold88768_chunk_4_InterProScan_Protein_0012_PFAM_result_0001
69261645	69261866	polypeptide_domain
			source	PFAM
			interpro_annotation	DOMAIN # Reverse transcriptase zinc-binding domain (IPR026960)
			protein_derived_from	scaffold88768_chunk_4_FGENESH_510236_516047_Gene_0038_mRNA_0001
			name	InterProScan_Protein_0038_PFAM_result_0002
			note	zinc-binding in reverse transcriptase
			e_value	1.2e-11
			id	scaffold88768_chunk_4_InterProScan_Protein_0038_PFAM_result_0002
69356528	69355535	polypeptide_domain
			source	PFAM
			interpro_annotation	DOMAIN # MULE transposase domain (IPR018289)
			protein_derived_from	scaffold88768_chunk_4_AUGUSTUS_wheat_414883_418871_gene_007_mRNA_001
			name	InterProScan_Protein_0007_PFAM_result_0001
			note	MULE transposase domain
			e_value	3.9e-09
			id	scaffold88768_chunk_4_InterProScan_Protein_0007_PFAM_result_0001
69357250	69357050	polypeptide_domain
			source	PFAM
			interpro_annotation	DOMAIN # Transposase - MuDR - plant (IPR004332)
			protein_derived_from	scaffold88768_chunk_4_AUGUSTUS_wheat_414883_418871_gene_007_mRNA_001
			name	InterProScan_Protein_0007_PFAM_result_0002
			note	MuDR family transposase
			e_value	6.6e-12
			id	scaffold88768_chunk_4_InterProScan_Protein_0007_PFAM_result_0002
69370655	69370377	polypeptide_domain
			source	PFAM
			interpro_annotation	DOMAIN # Retrotransposon gag domain (IPR005162)
			protein_derived_from	scaffold88768_chunk_4_FGENESH_399656_404634_Gene_0028_mRNA_0001
			name	InterProScan_Protein_0028_PFAM_result_0001
			note	Retrotransposon gag protein
			e_value	3.5e-10
			id	scaffold88768_chunk_4_InterProScan_Protein_0028_PFAM_result_0001
69412544	69412672	polypeptide_domain
			source	PFAM
			interpro_annotation	DOMAIN # Zinc finger - RING-type (IPR001841)
			protein_derived_from	scaffold88768_chunk_4_FGENESH_358550_363439_Gene_0022_mRNA_0001
			name	InterProScan_Protein_0022_PFAM_result_0001
			note	Ring finger domain
			e_value	4.1e-07
			go_annotations	MOLECULAR_FUNCTION # protein binding (GO:0005515), MOLECULAR_FUNCTION # zinc ion binding (GO:0008270)
			id	scaffold88768_chunk_4_InterProScan_Protein_0022_PFAM_result_0001
69413424	69413561	polypeptide_domain
			source	PFAM
			interpro_annotation	DOMAIN # Zinc finger - PHD-finger (IPR019787)
			protein_derived_from	scaffold88768_chunk_4_FGENESH_358550_363439_Gene_0022_mRNA_0001
			name	InterProScan_Protein_0022_PFAM_result_0002
			note	PHD-finger
			e_value	6.1e-09
			go_annotations	MOLECULAR_FUNCTION # protein binding (GO:0005515)
			id	scaffold88768_chunk_4_InterProScan_Protein_0022_PFAM_result_0002
69469243	69466725	polypeptide_domain
			source	PFAM
			interpro_annotation	FAMILY # Chlorophyll A-B binding protein (IPR022796)
			protein_derived_from	scaffold88768_chunk_4_AUGUSTUS_wheat_303826_307282_gene_005_mRNA_001
			name	InterProScan_Protein_0005_PFAM_result_0001
			note	Chlorophyll A-B binding protein
			e_value	9.8e-19
			id	scaffold88768_chunk_4_InterProScan_Protein_0005_PFAM_result_0001
69502431	69500743	polypeptide_domain
			source	PFAM
			interpro_annotation	DOMAIN # Ribosomal protein L19 -L19e domain (IPR000196)
			protein_derived_from	scaffold88768_chunk_4_EXONERATE_BLASTX_RefProtMethForWheatPipe_271086_273349_Sobic.010G069400.1.p_Match_0073_mRNA_0001
			name	InterProScan_Protein_0073_PFAM_result_0001
			note	Ribosomal protein L19e
			e_value	2.7e-64
			go_annotations	CELLULAR_COMPONENT # ribosome (GO:0005840), CELLULAR_COMPONENT # intracellular (GO:0005622), BIOLOGICAL_PROCESS # translation (GO:0006412), MOLECULAR_FUNCTION # structural constituent of ribosome (GO:0003735)
			id	scaffold88768_chunk_4_InterProScan_Protein_0073_PFAM_result_0001

## Sheet: RAC875_c1226_652
Supplementary Table 4 List of gene annotations for peak markers ± 500000 bp, shown as output retrieved from URGI database (https://wheat-urgi.versailles.inra.fr/Seq-Repository/Annotations). Closest annotations around the marker position are marked in green.
QYr.jki-2B.2: RAC875_c1226_652 -/+500000 bp
Pos. RefSeq v1.0
Start	End
157243663	157243794	polypeptide_domain
			source	PFAM
			interpro_annotation	DOMAIN # Zinc finger - RING-type (IPR001841)
			protein_derived_from	scaffold140242_chunk_1_FGENESH_462141_463061_Gene_0022_mRNA_0001
			name	InterProScan_Protein_0022_PFAM_result_0001
			note	Ring finger domain
			e_value	5.1e-15
			go_annotations	MOLECULAR_FUNCTION # zinc ion binding (GO:0008270), MOLECULAR_FUNCTION # protein binding (GO:0005515)
			id	scaffold140242_chunk_1_InterProScan_Protein_0022_PFAM_result_0001
157284532	157284413	polypeptide_domain
			source	PFAM
			interpro_annotation	DOMAIN # Zinc finger - RING-type (IPR001841)
			protein_derived_from	scaffold140242_chunk_1_AUGUSTUS_wheat_503177_504015_gene_007_mRNA_001
			name	InterProScan_Protein_0007_PFAM_result_0001
			note	Ring finger domain
			e_value	2.3e-14
			go_annotations	MOLECULAR_FUNCTION # zinc ion binding (GO:0008270), MOLECULAR_FUNCTION # protein binding (GO:0005515)
			id	scaffold140242_chunk_1_InterProScan_Protein_0007_PFAM_result_0001
157314593	157314781	polypeptide_domain
			source	PFAM
			interpro_annotation	FAMILY # Rapid ALkalinization Factor (IPR008801)
			protein_derived_from	scaffold140242_chunk_1_EXONERATE_BLASTX_RefProtMethForWheatPipe_533485_533766_Sobic.009G075400.1.p_Match_0105_mRNA_0001
			name	InterProScan_Protein_0105_PFAM_result_0001
			note	Rapid ALkalinization Factor - RALF -
			e_value	1.4e-24
			id	scaffold140242_chunk_1_InterProScan_Protein_0105_PFAM_result_0001
157372924	157374315	polypeptide_domain
			source	PFAM
			interpro_annotation	FAMILY # Cytochrome P450 (IPR001128)
			protein_derived_from	scaffold140242_chunk_1_EXONERATE_BLASTX_RefProtMethForWheatPipe_591834_593312_Bradi2g53470.1.p_Match_0019_mRNA_0001
			name	InterProScan_Protein_0019_PFAM_result_0001
			pathways_annotations	Reactome # Biological oxidations (REACT_13433)
			note	Cytochrome P450
			e_value	2.1e-111
			go_annotations	MOLECULAR_FUNCTION # heme binding (GO:0020037), MOLECULAR_FUNCTION # oxidoreductase activity - acting on paired donors - with incorporation or reduction of molecular oxygen (GO:0016705), BIOLOGICAL_PROCESS # oxidation-reduction process (GO:0055114), MOLECULAR_FUNCTION # iron ion binding (GO:0005506)
			id	scaffold140242_chunk_1_InterProScan_Protein_0019_PFAM_result_0001
157576039	157577579	polypeptide_domain
			source	PFAM
			interpro_annotation	DOMAIN # Potentiating neddylation domain (IPR005176)
			protein_derived_from	scaffold140242_chunk_1_SIMsearch_CAT02_793290_799704_gene_0001_mRNA_0001
			name	InterProScan_Protein_0001_PFAM_result_0001
			note	Cullin binding
			e_value	1.3e-30
			id	scaffold140242_chunk_1_InterProScan_Protein_0001_PFAM_result_0001
157695580	157694708	polypeptide_domain
			source	PFAM
			interpro_annotation	DOMAIN # NB-ARC (IPR002182)
			protein_derived_from	scaffold140242_chunk_1_EXONERATE_BLASTX_RefProtMethForWheatPipe_913537_915006_LOC_Os04g30610.1_Match_0056_mRNA_0001
			name	InterProScan_Protein_0056_PFAM_result_0001
			note	NB-ARC domain
			e_value	7.3e-64
			go_annotations	MOLECULAR_FUNCTION # ADP binding (GO:0043531)
			id	scaffold140242_chunk_1_InterProScan_Protein_0056_PFAM_result_0001
157735980	157735224	polypeptide_domain
			source	PFAM
			interpro_annotation	FAMILY # Ribonuclease T2-like (IPR001568)
			protein_derived_from	scaffold140242_chunk_2_FGENESH_3915_5046_Gene_0001_mRNA_0001
			name	InterProScan_Protein_0001_PFAM_result_0002
			note	Ribonuclease T2 family
			e_value	9.1e-59
			go_annotations	MOLECULAR_FUNCTION # RNA binding (GO:0003723), MOLECULAR_FUNCTION # ribonuclease T2 activity (GO:0033897)
			id	scaffold140242_chunk_2_InterProScan_Protein_0001_PFAM_result_0002
157802217	157802414	polypeptide_domain
			source	PFAM
			interpro_annotation	DOMAIN # HAT dimerisation domain - C-terminal (IPR008906)
			protein_derived_from	scaffold140242_chunk_2_FGENESH_70384_72327_Gene_0009_mRNA_0001
			name	InterProScan_Protein_0009_PFAM_result_0001
			note	hAT family C-terminal dimerisation region
			e_value	6.9e-24
			go_annotations	MOLECULAR_FUNCTION # protein dimerization activity (GO:0046983)
			id	scaffold140242_chunk_2_InterProScan_Protein_0009_PFAM_result_0001
157998509	157998300	polypeptide_domain
			source	PFAM
			interpro_annotation	DOMAIN # Reverse transcriptase zinc-binding domain (IPR026960)
			protein_derived_from	scaffold140242_chunk_2_FGENESH_266482_267644_Gene_0023_mRNA_0001
			name	InterProScan_Protein_0023_PFAM_result_0002
			note	zinc-binding in reverse transcriptase
			e_value	5.4e-14
			id	scaffold140242_chunk_2_InterProScan_Protein_0023_PFAM_result_0002
158146654	158146791	polypeptide_domain
			source	PFAM
			interpro_annotation	DOMAIN # SANT -Myb domain (IPR001005)
			protein_derived_from	scaffold140242_chunk_2_FGENESH_414998_416695_Gene_0029_mRNA_0001
			name	InterProScan_Protein_0029_PFAM_result_0001
			note	Myb-like DNA-binding domain
			e_value	8.7e-14
			id	scaffold140242_chunk_2_InterProScan_Protein_0029_PFAM_result_0001

[truncated: 7 more sheets: AX-94388449, AX-94734962, BobWhite_c14365_59, SI of QYr.jki 3D, AX-94526138, BS00067558_51, TA005377-1076]
